# Supplementary material for: Bis{(E)-2-meth­oxy-6-[(4-methyl­phen­yl)­imino­meth­yl]phenolato}zinc(II)
Source: Acta Crystallogr Sect E Struct Rep Online. 2008 Oct 18;64(Pt 11):m1422. doi: 10.1107/S1600536808033102 (PMC2959557; doi:10.1107/S1600536808033102)
Supplement: Supplementary file 1 [file e-64-m1422-sup1.cif]

##############################################################################
###                                                                        ###
###        Electronic paper (Acta Crystallographica Section E)             ###
###                                                                        ###
##############################################################################
#                                                                            #
# This CIF contains the data in a paper accepted for publication in Acta     #
# Crystallographica Section E. It conforms to the requirements of Notes      #
# for Authors for Section E, and has been peer reviewed under the auspices   #
# of the IUCr Commission on Journals.                                        #
#                                                                            #
# Full details of the Crystallographic Information File format               #
# are given in the paper "The Crystallographic Information File (CIF):       #
# a New Standard Archive File for Crystallography" by S. R. Hall, F. H.      #
# Allen and I. D. Brown [Acta Cryst. (1991), A47, 655-685].                  #
#                                                                            #
# The current version of the core CIF dictionary is obtainable from          #
# ftp://ftp.iucr.org/pub/cif_core.dic. The current version number is 2.4.    #
#                                                                            #
# Software is freely available for graphical display of the structure(s) in  #
# this CIF.  For information consult the CIF home page http://www.iucr.org/  #
# cif/home.html                                                              #
#                                                                            #
# This file may be used for bona fide research purposes within the           #
# scientific community so long as proper attribution is given to the journal # 
# article from which it was obtained.                                        #
#                                                                            #
##############################################################################
                                             
data_I
_audit_creation_method     SHELXL-97
_chemical_name_systematic
;
Bis{(<i>E</i>)-2-methoxy-6-[(4-methylphenyl)iminomethyl]phenolato}zinc(II)
;
_chemical_name_common     ?
_chemical_formula_moiety     'C30 H28 N2 O4 Zn'
_chemical_formula_sum     'C30 H28 N2 O4 Zn'
_chemical_formula_iupac     '[Zn (C15 H14 N O2)2]'
_chemical_formula_weight     545.93
_chemical_melting_point     ?
_symmetry_cell_setting     monoclinic
_symmetry_space_group_name_H-M     'C 2/c'
_symmetry_space_group_name_Hall     '-C 2yc'
loop_
    _symmetry_equiv_pos_as_xyz
    'x, y, z'
    '-x, y, -z+1/2'
    'x+1/2, y+1/2, z'
    '-x+1/2, y+1/2, -z+1/2'
    '-x, -y, -z'
    'x, -y, z-1/2'
    '-x+1/2, -y+1/2, -z'
    'x+1/2, -y+1/2, z-1/2'
_cell_length_a     14.0698(4)
_cell_length_b     16.3828(5)
_cell_length_c     12.0532(3)
_cell_angle_alpha     90.00
_cell_angle_beta     107.5880(10)
_cell_angle_gamma     90.00
_cell_volume     2648.42(13)
_cell_formula_units_Z     4
_cell_measurement_reflns_used     4200
_cell_measurement_theta_min     1.96
_cell_measurement_theta_max     27.48
_cell_measurement_temperature     296(2)
_exptl_crystal_description     prism
_exptl_crystal_colour     orange
_exptl_crystal_size_max     0.519
_exptl_crystal_size_mid     0.078
_exptl_crystal_size_min     0.075
_exptl_crystal_density_diffrn     1.369
_exptl_crystal_density_meas     ?
_exptl_crystal_density_method     'not measured'
_exptl_crystal_F_000     1136
_exptl_absorpt_coefficient_mu     0.965
_exptl_absorpt_correction_type     multi-scan
_exptl_absorpt_process_details     '(SADABS; Sheldrick, 1996)'
_exptl_absorpt_correction_T_min     0.914
_exptl_absorpt_correction_T_max     0.930
_exptl_special_details
;
;
_diffrn_ambient_temperature     296(2)
_diffrn_radiation_type     MoK\a
_diffrn_radiation_wavelength     0.71073
_diffrn_radiation_source     'fine-focus sealed tube'
_diffrn_radiation_monochromator     graphite
_diffrn_measurement_device_type     'Bruker APEXII'
_diffrn_measurement_method     \w
_diffrn_detector_area_resol_mean     ?
_diffrn_reflns_number     10967
_diffrn_reflns_av_R_equivalents     0.0251
_diffrn_reflns_av_sigmaI/netI     0.0270
_diffrn_reflns_theta_min     1.96
_diffrn_reflns_theta_max     27.48
_diffrn_reflns_theta_full     27.48
_diffrn_measured_fraction_theta_max     0.995
_diffrn_measured_fraction_theta_full     0.995
_diffrn_reflns_limit_h_min     -18
_diffrn_reflns_limit_h_max     18
_diffrn_reflns_limit_k_min     -16
_diffrn_reflns_limit_k_max     21
_diffrn_reflns_limit_l_min     -15
_diffrn_reflns_limit_l_max     15
_diffrn_standards_number     0
_diffrn_standards_interval_count     0
_diffrn_standards_interval_time     ?
_diffrn_standards_decay_%     0
_refine_special_details
;
Refinement of <i>F</i>^2^ against ALL reflections. The weighted <i>R</i>-factor
<i>wR</i> and goodness of fit <i>S</i> are based on <i>F</i>^2^, conventional
<i>R</i>-factors <i>R</i> are based on <i>F</i>, with <i>F</i> set to zero for
negative <i>F</i>^2^. The threshold expression of <i>F</i>^2^ >
\s(<i>F</i>^2^) is used only for calculating <i>R</i>-factors(gt) <i>etc</i>.
and is not relevant to the choice of reflections for refinement.
<i>R</i>-factors based on <i>F</i>^2^ are statistically about twice as large
as those based on <i>F</i>, and <i>R</i>- factors based on ALL data will be
even larger.
;
_reflns_number_total     3013
_reflns_number_gt     2523
_reflns_threshold_expression     I>2\s(I)
_refine_ls_structure_factor_coef     Fsqd
_refine_ls_matrix_type     full
_refine_ls_R_factor_all     0.0434
_refine_ls_R_factor_gt     0.0332
_refine_ls_wR_factor_gt     0.0907
_refine_ls_wR_factor_ref     0.0963
_refine_ls_goodness_of_fit_ref     1.031
_refine_ls_restrained_S_all     1.031
_refine_ls_number_reflns     3013
_refine_ls_number_parameters     168
_refine_ls_number_restraints     0
_refine_ls_hydrogen_treatment     constr
_refine_ls_weighting_scheme     calc
_refine_ls_weighting_details
         'calc w=1/[\s^2^(Fo^2^)+(0.0548P)^2^+1.3911P] where P=(Fo^2^+2Fc^2^)/3'
_atom_sites_solution_hydrogens     geom
_atom_sites_solution_primary     direct
_atom_sites_solution_secondary     difmap
_refine_ls_shift/su_max     0.000
_refine_ls_shift/su_mean     0.000
_refine_diff_density_max     0.352
_refine_diff_density_min     -0.269
_refine_ls_extinction_method     none
_refine_ls_extinction_coef     ?
loop_
    _atom_type_symbol
    _atom_type_description
    _atom_type_scat_dispersion_real
    _atom_type_scat_dispersion_imag
    _atom_type_scat_source
    'C' 'C' 0.0033 0.0016
                         'International Tables Vol C Tables 4.2.6.8 and 6.1.1.4'
    'H' 'H' 0.0000 0.0000
                         'International Tables Vol C Tables 4.2.6.8 and 6.1.1.4'
    'N' 'N' 0.0061 0.0033
                         'International Tables Vol C Tables 4.2.6.8 and 6.1.1.4'
    'O' 'O' 0.0106 0.0060
                         'International Tables Vol C Tables 4.2.6.8 and 6.1.1.4'
    'Zn' 'Zn' 0.2839 1.4301
                         'International Tables Vol C Tables 4.2.6.8 and 6.1.1.4'
_computing_data_collection     'SMART (Bruker, 2004)'
_computing_cell_refinement     'SAINT (Bruker, 2004)'
_computing_data_reduction     'SAINT (Bruker, 2004)'
_computing_structure_solution     'SHELXS97 (Sheldrick, 2008)'
_computing_structure_refinement     'SHELXL97 (Sheldrick, 2008)'
_computing_molecular_graphics     'SHELXTL (Sheldrick, 2008)'
_computing_publication_material     'SHELXL97 (Sheldrick, 2008)'
loop_
    _atom_site_type_symbol
    _atom_site_label
    _atom_site_fract_x
    _atom_site_fract_y
    _atom_site_fract_z
    _atom_site_U_iso_or_equiv
    _atom_site_adp_type
    _atom_site_calc_flag
    _atom_site_refinement_flags
    _atom_site_occupancy
    _atom_site_disorder_assembly
    _atom_site_disorder_group
    Zn Zn1 0.0000 0.029267(18) 0.2500 0.03242(12) Uani d S 1 . .
    N N1 0.04480(11) 0.08214(9) 0.12438(13) 0.0314(3) Uani d . 1 . .
    O O1 0.26186(12) -0.13463(10) 0.42256(14) 0.0539(4) Uani d . 1 . .
    O O2 0.11926(10) -0.03384(8) 0.31639(12) 0.0386(3) Uani d . 1 . .
    C C1 -0.1868(3) 0.3361(2) -0.1614(3) 0.0881(10) Uani d . 1 . .
    H H1A -0.1785 0.3347 -0.2376 0.132 Uiso calc R 1 . .
    H H1B -0.1641 0.3876 -0.1253 0.132 Uiso calc R 1 . .
    H H1C -0.2561 0.3291 -0.1680 0.132 Uiso calc R 1 . .
    C C2 -0.12681(17) 0.26797(15) -0.0881(2) 0.0526(6) Uani d . 1 . .
    C C3 -0.07130(16) 0.21486(15) -0.13218(19) 0.0479(5) Uani d . 1 . .
    H H3A -0.0719 0.2207 -0.2091 0.058 Uiso calc R 1 . .
    C C4 -0.01499(15) 0.15341(13) -0.06598(17) 0.0393(5) Uani d . 1 . .
    H H4A 0.0220 0.1188 -0.0982 0.047 Uiso calc R 1 . .
    C C5 -0.01341(13) 0.14317(11) 0.04915(16) 0.0326(4) Uani d . 1 . .
    C C6 -0.07168(16) 0.19465(15) 0.09294(19) 0.0481(5) Uani d . 1 . .
    H H6A -0.0740 0.1874 0.1686 0.058 Uiso calc R 1 . .
    C C7 -0.12619(19) 0.25644(17) 0.0254(2) 0.0587(6) Uani d . 1 . .
    H H7A -0.1634 0.2912 0.0571 0.070 Uiso calc R 1 . .
    C C8 0.12692(13) 0.05742(13) 0.10587(17) 0.0344(4) Uani d . 1 . .
    H H8A 0.1411 0.0807 0.0423 0.041 Uiso calc R 1 . .
    C C9 0.19768(14) -0.00060(13) 0.17051(17) 0.0340(4) Uani d . 1 . .
    C C10 0.28175(17) -0.01304(15) 0.1298(2) 0.0492(6) Uani d . 1 . .
    H H10A 0.2847 0.0137 0.0629 0.059 Uiso calc R 1 . .
    C C11 0.35710(17) -0.06289(18) 0.1865(2) 0.0611(7) Uani d . 1 . .
    H H11A 0.4118 -0.0695 0.1593 0.073 Uiso calc R 1 . .
    C C12 0.35297(16) -0.10458(16) 0.2861(2) 0.0541(6) Uani d . 1 . .
    H H12A 0.4050 -0.1390 0.3248 0.065 Uiso calc R 1 . .
    C C13 0.27268(15) -0.09502(13) 0.32723(18) 0.0411(5) Uani d . 1 . .
    C C14 0.19242(13) -0.04184(11) 0.27139(17) 0.0321(4) Uani d . 1 . .
    C C15 0.3448(2) -0.1804(2) 0.4906(3) 0.0850(10) Uani d . 1 . .
    H H15A 0.3283 -0.2056 0.5543 0.128 Uiso calc R 1 . .
    H H15B 0.4009 -0.1448 0.5202 0.128 Uiso calc R 1 . .
    H H15C 0.3612 -0.2219 0.4431 0.128 Uiso calc R 1 . .
loop_
    _atom_site_aniso_label
    _atom_site_aniso_U_11
    _atom_site_aniso_U_22
    _atom_site_aniso_U_33
    _atom_site_aniso_U_12
    _atom_site_aniso_U_13
    _atom_site_aniso_U_23
    Zn1 0.02977(17) 0.0356(2) 0.0350(2) 0.000 0.01448(13) 0.000
    N1 0.0318(7) 0.0305(8) 0.0330(8) -0.0016(6) 0.0113(6) -0.0010(6)
    O1 0.0533(9) 0.0591(10) 0.0499(10) 0.0229(8) 0.0166(8) 0.0156(8)
    O2 0.0340(7) 0.0464(9) 0.0391(8) 0.0076(6) 0.0167(6) 0.0083(6)
    C1 0.094(2) 0.087(2) 0.086(2) 0.0422(19) 0.0316(19) 0.0423(19)
    C2 0.0495(12) 0.0524(14) 0.0538(14) 0.0119(11) 0.0124(11) 0.0160(11)
    C3 0.0497(12) 0.0564(14) 0.0368(12) 0.0018(10) 0.0118(10) 0.0095(10)
    C4 0.0425(10) 0.0401(12) 0.0357(11) 0.0003(9) 0.0123(9) -0.0037(9)
    C5 0.0322(9) 0.0305(10) 0.0356(10) -0.0026(7) 0.0110(8) 0.0003(8)
    C6 0.0486(12) 0.0614(15) 0.0368(12) 0.0157(11) 0.0166(10) 0.0043(10)
    C7 0.0610(14) 0.0629(16) 0.0547(14) 0.0272(13) 0.0213(12) 0.0037(12)
    C8 0.0344(9) 0.0373(10) 0.0344(10) -0.0048(8) 0.0148(8) 0.0001(8)
    C9 0.0308(9) 0.0358(10) 0.0378(11) -0.0009(8) 0.0143(8) -0.0030(9)
    C10 0.0444(12) 0.0583(15) 0.0539(14) 0.0054(10) 0.0283(11) 0.0048(11)
    C11 0.0429(12) 0.0791(18) 0.0708(17) 0.0175(13) 0.0312(12) 0.0049(15)
    C12 0.0404(11) 0.0606(15) 0.0620(15) 0.0184(11) 0.0167(11) 0.0040(12)
    C13 0.0399(10) 0.0424(12) 0.0400(11) 0.0060(9) 0.0106(9) -0.0013(9)
    C14 0.0291(9) 0.0324(10) 0.0349(10) -0.0012(7) 0.0096(8) -0.0057(8)
    C15 0.078(2) 0.098(2) 0.077(2) 0.0455(18) 0.0210(16) 0.0416(19)
_geom_special_details
;
All e.s.d.'s (except the e.s.d. in the dihedral angle between two l.s. planes)
are estimated using the full covariance matrix. The cell e.s.d.'s are taken
into account individually in the estimation of e.s.d.'s in distances, angles
and torsion angles; correlations between e.s.d.'s in cell parameters are only
used when they are defined by crystal symmetry. An approximate (isotropic)
treatment of cell e.s.d.'s is used for estimating e.s.d.'s involving l.s.
planes.
;
loop_
    _geom_bond_atom_site_label_1
    _geom_bond_atom_site_label_2
    _geom_bond_site_symmetry_2
    _geom_bond_distance
    _geom_bond_publ_flag
    Zn1 O2 2 1.9270(13) ?
    Zn1 O2 . 1.9270(13) ?
    Zn1 N1 . 2.0043(15) ?
    Zn1 N1 2 2.0043(15) ?
    N1 C8 . 1.306(2) ?
    N1 C5 . 1.430(2) ?
    O1 C13 . 1.368(2) ?
    O1 C15 . 1.421(3) ?
    O2 C14 . 1.307(2) ?
    C1 C2 . 1.512(3) ?
    C1 H1A . 0.9600 ?
    C1 H1B . 0.9600 ?
    C1 H1C . 0.9600 ?
    C2 C3 . 1.378(3) ?
    C2 C7 . 1.379(3) ?
    C3 C4 . 1.377(3) ?
    C3 H3A . 0.9300 ?
    C4 C5 . 1.391(3) ?
    C4 H4A . 0.9300 ?
    C5 C6 . 1.387(3) ?
    C6 C7 . 1.378(3) ?
    C6 H6A . 0.9300 ?
    C7 H7A . 0.9300 ?
    C8 C9 . 1.426(3) ?
    C8 H8A . 0.9300 ?
    C9 C14 . 1.412(3) ?
    C9 C10 . 1.426(2) ?
    C10 C11 . 1.349(3) ?
    C10 H10A . 0.9300 ?
    C11 C12 . 1.398(3) ?
    C11 H11A . 0.9300 ?
    C12 C13 . 1.373(3) ?
    C12 H12A . 0.9300 ?
    C13 C14 . 1.424(3) ?
    C15 H15A . 0.9600 ?
    C15 H15B . 0.9600 ?
    C15 H15C . 0.9600 ?
loop_
    _geom_angle_atom_site_label_1
    _geom_angle_atom_site_label_2
    _geom_angle_atom_site_label_3
    _geom_angle_site_symmetry_1
    _geom_angle_site_symmetry_3
    _geom_angle
    _geom_angle_publ_flag
    O2 Zn1 O2 2 . 115.11(9) ?
    O2 Zn1 N1 2 . 110.57(6) ?
    O2 Zn1 N1 . . 96.45(6) ?
    O2 Zn1 N1 2 2 96.45(6) ?
    O2 Zn1 N1 . 2 110.57(6) ?
    N1 Zn1 N1 . 2 128.79(9) ?
    C8 N1 C5 . . 118.39(15) ?
    C8 N1 Zn1 . . 119.45(13) ?
    C5 N1 Zn1 . . 122.05(11) ?
    C13 O1 C15 . . 117.05(19) ?
    C14 O2 Zn1 . . 125.29(12) ?
    C2 C1 H1A . . 109.5 ?
    C2 C1 H1B . . 109.5 ?
    H1A C1 H1B . . 109.5 ?
    C2 C1 H1C . . 109.5 ?
    H1A C1 H1C . . 109.5 ?
    H1B C1 H1C . . 109.5 ?
    C3 C2 C7 . . 117.5(2) ?
    C3 C2 C1 . . 121.5(2) ?
    C7 C2 C1 . . 121.0(2) ?
    C4 C3 C2 . . 122.1(2) ?
    C4 C3 H3A . . 118.9 ?
    C2 C3 H3A . . 118.9 ?
    C3 C4 C5 . . 119.94(19) ?
    C3 C4 H4A . . 120.0 ?
    C5 C4 H4A . . 120.0 ?
    C6 C5 C4 . . 118.24(19) ?
    C6 C5 N1 . . 118.37(17) ?
    C4 C5 N1 . . 123.39(17) ?
    C7 C6 C5 . . 120.6(2) ?
    C7 C6 H6A . . 119.7 ?
    C5 C6 H6A . . 119.7 ?
    C6 C7 C2 . . 121.5(2) ?
    C6 C7 H7A . . 119.3 ?
    C2 C7 H7A . . 119.3 ?
    N1 C8 C9 . . 128.41(17) ?
    N1 C8 H8A . . 115.8 ?
    C9 C8 H8A . . 115.8 ?
    C14 C9 C10 . . 119.53(19) ?
    C14 C9 C8 . . 125.43(16) ?
    C10 C9 C8 . . 114.97(18) ?
    C11 C10 C9 . . 121.3(2) ?
    C11 C10 H10A . . 119.4 ?
    C9 C10 H10A . . 119.4 ?
    C10 C11 C12 . . 120.0(2) ?
    C10 C11 H11A . . 120.0 ?
    C12 C11 H11A . . 120.0 ?
    C13 C12 C11 . . 120.4(2) ?
    C13 C12 H12A . . 119.8 ?
    C11 C12 H12A . . 119.8 ?
    O1 C13 C12 . . 124.2(2) ?
    O1 C13 C14 . . 114.43(16) ?
    C12 C13 C14 . . 121.4(2) ?
    O2 C14 C9 . . 124.19(17) ?
    O2 C14 C13 . . 118.47(17) ?
    C9 C14 C13 . . 117.33(16) ?
    O1 C15 H15A . . 109.5 ?
    O1 C15 H15B . . 109.5 ?
    H15A C15 H15B . . 109.5 ?
    O1 C15 H15C . . 109.5 ?
    H15A C15 H15C . . 109.5 ?
    H15B C15 H15C . . 109.5 ?
loop_
    _geom_torsion_atom_site_label_1
    _geom_torsion_atom_site_label_2
    _geom_torsion_atom_site_label_3
    _geom_torsion_atom_site_label_4
    _geom_torsion_site_symmetry_1
    _geom_torsion_site_symmetry_2
    _geom_torsion_site_symmetry_3
    _geom_torsion_site_symmetry_4
    _geom_torsion
    _geom_torsion_publ_flag
    O2 Zn1 N1 C8 2 . . . -111.17(15) ?
    O2 Zn1 N1 C8 . . . . 8.73(15) ?
    N1 Zn1 N1 C8 2 . . . 131.72(15) ?
    O2 Zn1 N1 C5 2 . . . 65.06(15) ?
    O2 Zn1 N1 C5 . . . . -175.04(14) ?
    N1 Zn1 N1 C5 2 . . . -52.05(13) ?
    O2 Zn1 O2 C14 2 . . . 107.71(16) ?
    N1 Zn1 O2 C14 . . . . -8.61(16) ?
    N1 Zn1 O2 C14 2 . . . -144.32(15) ?
    C7 C2 C3 C4 . . . . -1.5(4) ?
    C1 C2 C3 C4 . . . . 178.9(2) ?
    C2 C3 C4 C5 . . . . 0.4(3) ?
    C3 C4 C5 C6 . . . . 1.7(3) ?
    C3 C4 C5 N1 . . . . -178.54(18) ?
    C8 N1 C5 C6 . . . . -151.95(19) ?
    Zn1 N1 C5 C6 . . . . 31.8(2) ?
    C8 N1 C5 C4 . . . . 28.3(3) ?
    Zn1 N1 C5 C4 . . . . -147.93(15) ?
    C4 C5 C6 C7 . . . . -2.8(3) ?
    N1 C5 C6 C7 . . . . 177.5(2) ?
    C5 C6 C7 C2 . . . . 1.7(4) ?
    C3 C2 C7 C6 . . . . 0.5(4) ?
    C1 C2 C7 C6 . . . . -179.9(3) ?
    C5 N1 C8 C9 . . . . 178.22(19) ?
    Zn1 N1 C8 C9 . . . . -5.4(3) ?
    N1 C8 C9 C14 . . . . -1.6(3) ?
    N1 C8 C9 C10 . . . . -178.4(2) ?
    C14 C9 C10 C11 . . . . -0.7(4) ?
    C8 C9 C10 C11 . . . . 176.4(2) ?
    C9 C10 C11 C12 . . . . 1.0(4) ?
    C10 C11 C12 C13 . . . . -0.2(4) ?
    C15 O1 C13 C12 . . . . 8.0(4) ?
    C15 O1 C13 C14 . . . . -172.3(2) ?
    C11 C12 C13 O1 . . . . 178.7(2) ?
    C11 C12 C13 C14 . . . . -1.0(4) ?
    Zn1 O2 C14 C9 . . . . 4.4(3) ?
    Zn1 O2 C14 C13 . . . . -175.95(14) ?
    C10 C9 C14 O2 . . . . 179.16(19) ?
    C8 C9 C14 O2 . . . . 2.4(3) ?
    C10 C9 C14 C13 . . . . -0.5(3) ?
    C8 C9 C14 C13 . . . . -177.21(19) ?
    O1 C13 C14 O2 . . . . 1.9(3) ?
    C12 C13 C14 O2 . . . . -178.3(2) ?
    O1 C13 C14 C9 . . . . -178.41(18) ?
    C12 C13 C14 C9 . . . . 1.3(3) ?
data_global
_journal_date_recd_electronic     2008-09-19
_journal_date_accepted     2008-10-13
_journal_name_full     'Acta Crystallographica, Section E'
_journal_year     2008
_journal_volume     64
_journal_issue     11
_journal_page_first     m1422
_journal_page_last     m1422
_journal_paper_category     QM
_journal_coeditor_code     AT2636
_publ_contact_author_name     'Guo-Liang Zhao'
_publ_contact_author_address
;
  Zhejiang Key Laboratory for Reactive Chemistry on Solid Surfaces,
  Institute of Physical Chemistry,
  Zhejiang Normal University,
  Jinhua, Zhejiang 321004,
  People's Republic of China
;
_publ_contact_author_email     'sky53@zjnu.cn'
_publ_contact_author_fax     '86-579-2282595'
_publ_contact_author_phone     '86-579-2283925'
_publ_section_title
;
Bis{(<i>E</i>)-2-methoxy-6-[(4-methylphenyl)iminomethyl]phenolato}zinc(II)
;
loop_
    _publ_author_name
    _publ_author_address
    'Hui-Duo Xian'
;
Zhejiang Key Laboratory for Reactive Chemistry on Solid Surfaces,
Institute of Physical Chemistry,
Zhejiang Normal University,
Jinhua, Zhejiang 321004,
People's Republic of China
and
College of Chemistry and Life Science,
Zhejiang Normal University,
Jinhua, Zhejiang 321004,
People's Republic of China
;
    'Jian-Feng Liu'
;
Zhejiang Key Laboratory for Reactive Chemistry on Solid Surfaces,
Institute of Physical Chemistry,
Zhejiang Normal University,
Jinhua, Zhejiang 321004,
People's Republic of China
and
College of Chemistry and Life Science,
Zhejiang Normal University,
Jinhua, Zhejiang 321004,
People's Republic of China
;
    'Hua-Qiong Li'
;
Zhejiang Key Laboratory for Reactive Chemistry on Solid Surfaces,
Institute of Physical Chemistry,
Zhejiang Normal University,
Jinhua, Zhejiang 321004,
People's Republic of China
and
College of Chemistry and Life Science,
Zhejiang Normal University,
Jinhua, Zhejiang 321004,
People's Republic of China
;
    'Guo-Liang Zhao'
;
Zhejiang Key Laboratory for Reactive Chemistry on Solid Surfaces,
Institute of Physical Chemistry,
Zhejiang Normal University,
Jinhua, Zhejiang 321004,
People's Republic of China
and
College of Chemistry and Life Science,
Zhejiang Normal University,
Jinhua, Zhejiang 321004,
People's Republic of China
;
