# Supplementary material for: Bis{(E)-2-meth­oxy-6-[(4-methyl­phen­yl)­imino­meth­yl]phenolato}zinc(II)
Source: Acta Crystallogr Sect E Struct Rep Online. 2008 Oct 18;64(Pt 11):m1422. doi: 10.1107/S1600536808033102 (PMC2959557; doi:10.1107/S1600536808033102)
Supplement: Supplementary file 2 [file e-64-m1422-Isup2.hkl]

# 
# h,k,l, Fc-squared, Fo-squared, sigma(Fo-squared) and status flag 
# 
data_I
_shelx_title ' x in Cc                     New: C2/c' 
_shelx_refln_list_code          4 
_shelx_F_calc_maximum      309.45 
_exptl_crystal_F_000      1135.79 
_reflns_d_resolution_high  0.7702 
 
loop_ 
 _symmetry_equiv_pos_as_xyz 
 'x, y, z' 
 '-x, y, -z+1/2' 
 'x+1/2, y+1/2, z' 
 '-x+1/2, y+1/2, -z+1/2' 
 '-x, -y, -z' 
 'x, -y, z-1/2' 
 '-x+1/2, -y+1/2, -z' 
 'x+1/2, -y+1/2, z-1/2' 
 
_cell_length_a    14.0698 
_cell_length_b    16.3828 
_cell_length_c    12.0532 
_cell_angle_alpha  90.000 
_cell_angle_beta  107.588 
_cell_angle_gamma  90.000 
 
_shelx_F_squared_multiplier     1.000 
 
loop_ 
 _refln_index_h 
 _refln_index_k 
 _refln_index_l 
 _refln_F_squared_calc 
 _refln_F_squared_meas 
 _refln_F_squared_sigma 
 _refln_observed_status 
   2   0   0      373.79      323.98     11.17 o 
   4   0   0      983.93     1010.59     24.82 o 
   6   0   0    11020.33    10322.79    123.61 o 
   8   0   0    14401.04    14338.14    171.16 o 
  10   0   0     1980.79     1968.36     42.19 o 
  12   0   0       82.79       82.25     13.33 o 
  14   0   0     2429.20     2576.78     71.41 o 
  16   0   0     1561.59     1824.48     95.22 o 
   1   1   0    59272.29    59228.26    816.95 o 
   3   1   0    43643.41    42684.07    705.46 o 
   5   1   0     5093.80     4998.38     46.82 o 
   7   1   0     7656.99     7741.84     70.16 o 
   9   1   0     3691.75     3451.90     40.70 o 
  11   1   0     5314.32     5450.57     60.12 o 
  13   1   0      204.53      178.40     14.20 o 
  15   1   0     2047.62     2151.25     55.62 o 
  17   1   0      598.80      670.43     46.51 o 
   0   2   0    20402.87    22479.36    578.32 o 
   2   2   0      510.83      591.33     20.64 o 
   4   2   0    13206.74    13358.12    138.41 o 
   6   2   0     8878.22     8692.02     75.77 o 
   8   2   0     4472.30     4298.69     43.06 o 
  10   2   0     4715.61     4575.30     51.55 o 
  12   2   0       13.55       -0.62      6.96 o 
  14   2   0      536.13      539.73     29.22 o 
  16   2   0      418.25      454.24     30.56 o 
   1   3   0     7533.74     8122.80    114.43 o 
   3   3   0    22160.60    24914.90    271.68 o 
   5   3   0     5134.65     5100.39     53.15 o 
   7   3   0     6012.01     5770.29     56.03 o 
   9   3   0     2767.59     2748.45     33.11 o 
  11   3   0      820.34      853.20     20.35 o 
  13   3   0       12.60       13.12     10.05 o 
  15   3   0      489.76      480.13     29.66 o 
  17   3   0      379.60      381.45     38.03 o 
   0   4   0     5822.35     6043.29    189.84 o 
   2   4   0     1243.87     1144.86     20.57 o 
   4   4   0     3755.68     3940.29     52.35 o 
   6   4   0     1372.48     1422.37     18.86 o 
   8   4   0      423.10      372.82     10.95 o 
  10   4   0     4679.94     4586.01     48.99 o 
  12   4   0       77.24       47.42      8.87 o 
  14   4   0      588.65      597.20     30.86 o 
  16   4   0      913.39      906.05     39.37 o 
   1   5   0     8283.41     8978.45    140.71 o 
   3   5   0      358.54      228.36     25.46 o 
   5   5   0      875.04      968.68     14.68 o 
   7   5   0       65.01       51.06      5.50 o 
   9   5   0     1340.87     1329.34     21.56 o 
  11   5   0      793.45      815.33     19.18 o 
  13   5   0     1417.46     1433.70     36.93 o 
  15   5   0      605.03      651.55     36.65 o 
   0   6   0     3368.30     3355.99    146.25 o 
   2   6   0       15.06       14.39      5.89 o 
   4   6   0    14089.00    14678.08    120.98 o 
   6   6   0     2418.36     2392.47     27.48 o 
   8   6   0       23.54       20.38      5.31 o 
  10   6   0     4024.08     3942.19     48.26 o 
  12   6   0     1435.34     1497.51     33.44 o 
  14   6   0      130.02      139.18     19.61 o 
  16   6   0      112.15      113.79     23.14 o 
   1   7   0      382.37      395.71     21.44 o 
   3   7   0      558.53      483.79     22.07 o 
   5   7   0     2812.39     3004.78     31.76 o 
   7   7   0     6128.80     6270.04     57.50 o 
   9   7   0     1648.67     1615.27     25.02 o 
  11   7   0      784.67      857.51     24.95 o 
  13   7   0       44.44       48.63     14.87 o 
  15   7   0      147.42      205.77     49.82 o 
   0   8   0      253.68      315.74     19.42 o 
   2   8   0     1356.29     1760.69     26.91 o 
   4   8   0     3698.86     3960.35     55.42 o 
   6   8   0       43.89       18.73      5.31 o 
   8   8   0      965.73      966.38     18.88 o 
  10   8   0      273.04      260.73     17.47 o 
  12   8   0       17.96       11.12     14.15 o 
  14   8   0       19.02       30.92     19.97 o 
  16   8   0        0.66       20.51     23.26 o 
   1   9   0     1263.76     1585.59     43.91 o 
   3   9   0      103.92      105.45     11.29 o 
   5   9   0       22.25       21.50      5.69 o 
   7   9   0      505.60      463.31     15.35 o 
   9   9   0     1729.63     1753.82     40.44 o 
  11   9   0      153.86      125.41     15.99 o 
  13   9   0        0.10      -12.70     16.49 o 
  15   9   0       13.45       37.33     23.82 o 
   0  10   0     1837.98     1947.82     37.48 o 
   2  10   0     1347.80     1494.71     26.74 o 
   4  10   0       11.54       13.04      5.21 o 
   6  10   0     1709.21     1831.47     46.70 o 
   8  10   0     3958.96     3858.28     63.70 o 
  10  10   0      377.93      377.12     24.81 o 
  12  10   0       20.79       17.84     18.14 o 
  14  10   0       15.77       45.49     31.10 o 
   1  11   0     1641.73     1675.19     38.03 o 
   3  11   0      138.36      140.90     11.52 o 
   5  11   0     1677.35     1660.38     32.00 o 
   7  11   0     1042.61     1061.92     31.39 o 
   9  11   0      872.15      829.61     44.43 o 
  11  11   0      295.97      308.12     67.19 o 
  13  11   0      304.35      209.51     30.93 o 
   0  12   0      552.26      630.03     32.08 o 
   2  12   0      974.32      969.91     32.17 o 
   4  12   0      172.59      145.63     15.39 o 
   6  12   0       63.29       57.89     12.17 o 
   8  12   0      622.46      656.35     28.08 o 
  10  12   0      489.05      426.49     28.94 o 
  12  12   0      613.85      598.39     42.80 o 
  14  12   0       54.36       18.58     32.16 o 
   1  13   0      853.14      864.58     41.94 o 
   3  13   0       21.18       10.21     10.85 o 
   5  13   0       17.14        8.85      8.12 o 
   7  13   0      507.96      534.58     25.53 o 
   9  13   0      937.02      916.76     44.64 o 
  11  13   0      293.11      298.90     33.70 o 
  13  13   0       34.36       49.10     31.51 o 
   0  14   0      377.12      382.45     30.31 o 
   2  14   0      180.44      190.56     17.02 o 
   4  14   0       15.97       13.33     11.07 o 
   6  14   0      924.64      898.15     68.85 o 
   8  14   0      804.84      836.66     43.53 o 
  10  14   0      313.10      311.60     59.89 o 
  12  14   0      106.74      106.13     30.75 o 
   1  15   0      356.56      340.72     21.82 o 
   3  15   0     1192.34     1208.78     35.70 o 
   5  15   0      810.48      878.22     65.12 o 
   7  15   0      600.00      490.50     56.37 o 
   9  15   0      374.26      337.00     52.94 o 
  11  15   0      414.37      414.04     39.34 o 
   0  16   0     1598.41     1652.77     80.93 o 
   2  16   0     1942.21     1946.39     84.35 o 
   4  16   0     1377.33     1391.67     78.31 o 
   6  16   0      589.87      600.91     60.80 o 
   8  16   0      638.32      593.47     63.51 o 
  10  16   0      379.22      411.38     59.89 o 
   1  17   0     2707.04     2696.21     76.22 o 
   3  17   0     1351.17     1273.70     75.89 o 
   5  17   0      507.34      540.52     58.68 o 
   7  17   0     1011.44      911.24     73.98 o 
   9  17   0      306.74      303.58     53.45 o 
   0  18   0      869.53      774.65     62.41 o 
   2  18   0     1232.46     1214.60     53.52 o 
   4  18   0     1152.44     1179.28     78.31 o 
   6  18   0      205.08      311.53     53.55 o 
   8  18   0      454.97      432.01     61.70 o 
   1  19   0      270.47      303.89     34.01 o 
   3  19   0      619.69      561.56     61.70 o 
   5  19   0      153.05      184.60     44.69 o 
   7  19   0      270.96      220.54     49.42 o 
   0  20   0        4.43       -8.46     31.10 o 
   2  20   0      309.68      343.24     54.15 o 
   4  20   0       70.72       63.72     37.54 o 
   1  21   0       54.04       60.19     37.04 o 
 -17   1   1      257.53      229.51     25.75 o 
 -15   1   1       66.84       76.47     14.98 o 
 -13   1   1      395.32      416.42     18.63 o 
 -11   1   1        4.41        8.03      6.36 o 
  -9   1   1        1.57        4.21      4.64 o 
  -7   1   1      937.78      883.47     20.85 o 
  -5   1   1      116.84      140.71      6.41 o 
  -3   1   1    18643.85    19507.77    214.09 o 
  -1   1   1     1224.39     1262.29     16.34 o 
   1   1   1      589.48      667.31     14.72 o 
   3   1   1     7048.46     7613.99     79.77 o 
   5   1   1      149.32      170.41      5.54 o 
   7   1   1       54.78       63.27      6.66 o 
   9   1   1      401.44      339.39     13.25 o 
  11   1   1      699.36      737.09     20.81 o 
  13   1   1      337.66      329.32     35.32 o 
  15   1   1       90.14       90.39     23.91 o 
 -16   2   1      477.18      510.69     31.70 o 
 -14   2   1      930.35      953.86     25.12 o 
 -12   2   1       28.33       33.42      7.95 o 
 -10   2   1     1048.13      944.94     20.42 o 
  -8   2   1      458.00      389.19     11.76 o 
  -6   2   1     6132.57     6168.29     53.27 o 
  -4   2   1     2894.90     3118.10     59.50 o 
  -2   2   1    14343.35    15242.14    153.79 o 
   0   2   1     2801.37     3203.54     42.14 o 
   2   2   1    12055.72    13387.77    135.12 o 
   4   2   1     1017.03     1047.77     16.45 o 
   6   2   1        9.79        2.18      3.54 o 
   8   2   1        7.30        4.94      5.26 o 
  10   2   1      328.45      328.77     14.14 o 
  12   2   1      160.43      162.29     17.89 o 
  14   2   1      612.72      601.54     30.85 o 
  16   2   1        2.41       -8.38     19.07 o 
 -17   3   1       21.82       -8.79     16.48 o 
 -15   3   1      678.13      663.36     33.35 o 
 -13   3   1     3676.37     3814.65     51.05 o 
 -11   3   1      393.95      397.71     14.90 o 
  -9   3   1       26.22       13.58      5.05 o 
  -7   3   1     7420.96     7358.48     62.74 o 
  -5   3   1      404.65      409.15      9.06 o 
  -3   3   1     2956.17     3418.08     60.39 o 
  -1   3   1      185.75      152.26      6.53 o 
   1   3   1    71055.16    74683.41    974.20 o 
   3   3   1     9657.47    10896.18    114.08 o 
   5   3   1     3125.99     3172.12     37.04 o 
   7   3   1       37.72       26.83      5.13 o 
   9   3   1     2170.56     2181.18     28.60 o 
  11   3   1      148.74      160.36     14.67 o 
  13   3   1      235.59      188.38     20.04 o 
  15   3   1        8.64       13.84     15.93 o 
 -16   4   1       42.21       36.10     17.16 o 
 -14   4   1      173.78      185.99     19.46 o 
 -12   4   1     1589.81     1550.82     26.70 o 
 -10   4   1      172.14      180.97      9.27 o 
  -8   4   1      115.98       90.92      6.74 o 
  -6   4   1      876.13      829.31     14.16 o 
  -4   4   1     2390.34     2132.95     31.32 o 
  -2   4   1     1506.44     1623.01     36.87 o 
   0   4   1     2466.64     2907.51     38.00 o 
   2   4   1    72355.20    76559.55    856.36 o 
   4   4   1    20911.96    22010.36    246.26 o 
   6   4   1     1458.38     1315.99     17.86 o 
   8   4   1     3118.88     3227.18     34.84 o 
  10   4   1      490.22      503.98     16.20 o 
  12   4   1      556.32      556.20     27.29 o 
  14   4   1      118.46      127.43     27.85 o 
  16   4   1      260.04      257.93     33.80 o 
 -17   5   1       29.25       22.93     18.98 o 
 -15   5   1      235.56      235.62     31.41 o 
 -13   5   1      510.30      497.66     18.81 o 
 -11   5   1       49.48       48.00      7.04 o 
  -9   5   1     1285.75     1132.90     20.13 o 
  -7   5   1      680.08      602.34     13.23 o 
  -5   5   1     4887.52     4873.57     43.76 o 
  -3   5   1     2833.83     2812.09     45.77 o 
  -1   5   1    13971.55    14441.62    215.05 o 
   1   5   1     1067.96     1140.26     21.27 o 
   3   5   1    11397.07    11936.32    141.08 o 
   5   5   1     7943.30     8112.97    105.53 o 
   7   5   1    10947.90    11306.88     96.78 o 
   9   5   1      584.48      617.63     16.45 o 
  11   5   1     1767.20     1653.07     38.31 o 
  13   5   1     1642.45     1635.85     46.78 o 
  15   5   1      301.03      314.95     61.49 o 
 -16   6   1      136.03      125.32     21.62 o 
 -14   6   1      815.50      861.56     35.53 o 
 -12   6   1     1301.01     1277.53     28.00 o 
 -10   6   1     1063.18     1034.97     20.44 o 
  -8   6   1     5274.72     5034.57     49.67 o 
  -6   6   1     5203.35     5093.87     47.24 o 
  -4   6   1    16876.81    17375.63    162.38 o 
  -2   6   1     1262.77     1225.98     23.08 o 
   0   6   1     2467.81     2292.63     40.11 o 
   2   6   1    11829.55    12448.22    129.04 o 
   4   6   1     5793.39     6841.21     80.10 o 
   6   6   1      818.83      775.35     16.10 o 
   8   6   1     3098.58     3061.36     41.48 o 
  10   6   1     4311.09     4261.29     63.70 o 
  12   6   1     1822.63     1810.16     37.07 o 
  14   6   1      630.14      682.64     33.62 o 
  16   6   1       76.29       76.23     26.06 o 
 -15   7   1     1109.81     1179.73     43.52 o 
 -13   7   1     2034.12     2114.95     46.76 o 
 -11   7   1     1117.12     1062.49     24.34 o 
  -9   7   1      572.78      533.58     30.38 o 
  -7   7   1     6260.11     6384.94     58.61 o 
  -5   7   1    12584.03    12260.64     96.74 o 
  -3   7   1     7690.02     7950.30     79.18 o 
  -1   7   1     1235.09     1161.82     23.46 o 
   1   7   1     2541.55     2542.11     59.00 o 
   3   7   1    23935.83    25850.46    255.25 o 
   5   7   1      686.91      884.98     16.74 o 
   7   7   1     1550.79     1515.27     36.51 o 
   9   7   1     2313.79     2345.32     42.73 o 
  11   7   1     1820.30     1867.09     49.72 o 
  13   7   1      816.84      765.80     44.14 o 
  15   7   1      156.22      165.78     65.58 o 
 -16   8   1      131.93       90.99     25.91 o 
 -14   8   1     1896.53     2015.78    190.29 o 
 -12   8   1     4229.14     4212.82     61.79 o 
 -10   8   1     2369.29     2396.04     44.02 o 
  -8   8   1     5074.04     5136.28     56.45 o 
  -6   8   1     4410.59     4410.39     49.21 o 
  -4   8   1     9762.97     9895.67     87.10 o 
  -2   8   1     3488.29     3622.12     50.90 o 
   0   8   1     2921.62     2845.60     39.61 o 
   2   8   1     3934.14     3861.84     46.14 o 
   4   8   1     2364.95     2131.17     31.96 o 
   6   8   1     3545.40     3789.53     49.03 o 
   8   8   1      211.25      258.63     16.79 o 
  10   8   1      138.94      177.27     25.88 o 
  12   8   1     1050.37     1059.64     47.94 o 
  14   8   1      823.57      947.37     51.64 o 
 -15   9   1      476.12      511.97     42.21 o 
 -13   9   1     1423.14     1381.96     85.51 o 
 -11   9   1     3952.14     4065.90     69.60 o 
  -9   9   1     4639.01     4727.09     61.46 o 
  -7   9   1     5629.29     5357.05     89.24 o 
  -5   9   1     3125.71     3131.35     54.57 o 
  -3   9   1    12126.88    12527.28     98.36 o 
  -1   9   1      577.35      599.82     15.84 o 
   1   9   1      209.80      121.16     10.02 o 
   3   9   1     5461.55     5809.25     73.42 o 
   5   9   1     6121.89     5899.58     67.62 o 
   7   9   1      187.31      195.64     15.53 o 
   9   9   1      481.16      523.19     23.72 o 
  11   9   1      546.75      661.02     36.16 o 
  13   9   1     1120.86     1219.94     55.57 o 
  15   9   1       75.61       99.49     29.95 o 
 -14  10   1      780.23      844.23     49.30 o 
 -12  10   1      994.15     1039.02     48.70 o 
 -10  10   1      786.97      860.19     30.47 o 
  -8  10   1     3338.81     3518.52     51.46 o 
  -6  10   1     8391.76     8280.08     80.57 o 
  -4  10   1     4690.51     4709.28     45.97 o 
  -2  10   1     3326.93     3235.80     34.89 o 
   0  10   1       17.33       20.03      6.33 o 
   2  10   1     5090.31     5049.75     68.54 o 
   4  10   1     1996.46     1909.05     32.51 o 
   6  10   1     1042.62     1073.29     29.57 o 
   8  10   1     1928.30     2061.73     44.24 o 
  10  10   1     1055.89     1064.13     39.60 o 
  12  10   1     1261.06     1231.66     90.24 o 
  14  10   1      445.67      562.98     45.09 o 
 -15  11   1       28.10        9.06     56.17 o 
 -13  11   1      573.55      641.94     43.90 o 
 -11  11   1      381.72      392.02     33.28 o 
  -9  11   1      334.10      333.62     21.40 o 
  -7  11   1      690.23      683.69     28.55 o 
  -5  11   1     7520.22     7649.78     85.93 o 
  -3  11   1     3083.75     3168.95     52.54 o 
  -1  11   1      764.80      776.44     21.80 o 
   1  11   1     1823.35     1714.95     30.27 o 
   3  11   1     1681.28     1851.39     37.87 o 
   5  11   1     2185.94     2219.39     43.66 o 
   7  11   1     1120.15     1201.08     33.67 o 
   9  11   1     1561.95     1596.16     51.84 o 
  11  11   1     1385.68     1262.87     54.42 o 
  13  11   1     1304.91     1451.95     62.67 o 
 -14  12   1       14.91       25.71     24.29 o 
 -12  12   1      405.21      393.13     36.44 o 
 -10  12   1      363.80      359.27     37.14 o 
  -8  12   1      143.73      153.18     17.68 o 
  -6  12   1        8.46        0.88      7.31 o 
  -4  12   1     1799.58     1858.72     40.40 o 
  -2  12   1     5990.60     6347.31     86.14 o 
   0  12   1      427.29      392.25     21.87 o 
   2  12   1      775.96      803.59     25.04 o 
   4  12   1     3041.08     3063.48     66.80 o 
   6  12   1     2166.31     2276.50     46.96 o 
   8  12   1      216.59      231.10     19.47 o 
  10  12   1      725.48      719.80     43.05 o 
  12  12   1     1237.48     1392.72     60.39 o 
 -13  13   1      234.73      259.49     34.06 o 
 -11  13   1      308.37      354.18     42.63 o 
  -9  13   1      326.28      404.57     43.28 o 
  -7  13   1       82.24       58.29     11.31 o 
  -5  13   1      799.43      775.96     28.14 o 
  -3  13   1      336.55      332.32     19.70 o 
  -1  13   1     1781.89     1857.80     40.92 o 
   1  13   1      378.61      384.08     28.34 o 
   3  13   1     2390.24     2276.12     39.29 o 
   5  13   1     1385.70     1369.60     36.06 o 
   7  13   1      444.11      510.73     25.36 o 
   9  13   1      214.10      294.65     31.74 o 
  11  13   1       97.28       66.96     39.26 o 
  13  13   1      352.71      419.53     41.75 o 
 -12  14   1      207.22      245.27     35.93 o 
 -10  14   1      196.70      218.34     36.09 o 
  -8  14   1      124.44      114.95     34.83 o 
  -6  14   1      346.47      368.08     25.35 o 
  -4  14   1      233.61      208.69     27.74 o 
  -2  14   1      145.62      172.96     21.21 o 
   0  14   1      435.23      436.31     22.49 o 
   2  14   1     1112.72     1207.85     55.57 o 
   4  14   1      384.66      375.20     26.94 o 
   6  14   1     1054.35     1096.78     38.97 o 
   8  14   1        3.37       22.58     28.33 o 
  10  14   1       53.20       41.82     22.13 o 
  12  14   1       29.54       44.70     35.68 o 
 -11  15   1      142.69      122.70     43.58 o 
  -9  15   1      136.08      103.57     35.73 o 
  -7  15   1       15.81        1.51     23.86 o 
  -5  15   1      561.67      586.91     36.33 o 
  -3  15   1      236.29      228.48     19.37 o 
  -1  15   1      294.05      319.09     21.28 o 
   1  15   1       54.03       41.56     12.93 o 
   3  15   1      212.50      144.32     24.98 o 
   5  15   1      785.03      787.53     44.94 o 
   7  15   1       38.48        6.64     27.08 o 
   9  15   1       87.18       90.26     24.46 o 
  11  15   1        2.00      -21.27     21.27 o 
 -10  16   1       74.04       12.88     33.82 o 
  -8  16   1       20.11       -2.01     25.97 o 
  -6  16   1       30.33       65.33     31.61 o 
  -4  16   1       65.04       72.67     21.66 o 
  -2  16   1      509.25      505.54     34.55 o 
   0  16   1      193.60      200.94     26.47 o 
   2  16   1       35.29       10.47     26.27 o 
   4  16   1        8.12       19.73     24.46 o 
   6  16   1      241.10      171.92     39.76 o 
   8  16   1        0.27       25.16     30.70 o 
  10  16   1        7.20        5.26     22.01 o 
  -9  17   1        0.11      -26.27     26.27 o 
  -7  17   1      143.65      136.49     38.25 o 
  -5  17   1        2.71        3.22     27.18 o 
  -3  17   1        1.89        8.16     17.53 o 
  -1  17   1      247.90      234.89     28.75 o 
   1  17   1      171.78      116.96     34.42 o 
   3  17   1        5.61      -13.59     26.17 o 
   5  17   1      151.61       48.82     32.01 o 
   7  17   1       22.17        3.93     31.81 o 
   9  17   1        0.15        3.22     33.72 o 
  -8  18   1       14.63      -23.15     26.27 o 
  -6  18   1       40.50       73.08     33.62 o 
  -4  18   1      147.50      128.03     37.95 o 
  -2  18   1      157.32      118.18     25.33 o 
   0  18   1      143.66      125.41     25.29 o 
   2  18   1        0.29      -13.29     27.98 o 
   4  18   1        0.96      -19.73     27.58 o 
   6  18   1        7.29       27.28     33.32 o 
   8  18   1        0.18      -28.28     28.28 o 
  -7  19   1       46.52       53.15     38.15 o 
  -5  19   1       11.74        7.85     29.69 o 
  -3  19   1      485.19      487.45     40.09 o 
  -1  19   1        5.60        7.19     20.88 o 
   1  19   1      120.54      172.32     44.79 o 
   3  19   1       85.81      113.44     38.35 o 
   5  19   1       62.13       55.86     34.83 o 
   7  19   1        3.07       35.63     39.66 o 
  -6  20   1       96.65       92.30     42.28 o 
  -4  20   1       39.81       -0.50     31.81 o 
  -2  20   1      265.16      264.89     35.33 o 
   0  20   1       61.92       38.35     35.23 o 
   2  20   1      371.51      336.49     54.56 o 
   4  20   1      251.46      365.38     58.98 o 
  -1  21   1       10.39      -13.69     32.91 o 
   1  21   1      125.69      166.48     47.61 o 
 -16   0   2      981.55     1071.88     49.60 o 
 -14   0   2     1683.61     1696.21     46.82 o 
 -12   0   2     1131.99     1081.79     33.48 o 
 -10   0   2     3711.12     3343.30     62.31 o 
  -8   0   2       93.56       85.22      9.85 o 
  -6   0   2     1082.01      762.45     19.78 o 
  -4   0   2     5825.53     5162.33    119.98 o 
  -2   0   2     5964.77     6372.52    143.38 o 
   0   0   2     9924.09    10041.52    143.70 o 
   2   0   2     6619.57     6748.22     81.34 o 
   4   0   2     1743.98     1454.72     24.72 o 
   6   0   2    13037.32    13474.60    156.57 o 
   8   0   2     1031.08      925.57     24.95 o 
  10   0   2     4337.60     4287.66    105.19 o 
  12   0   2      145.69      159.54     31.71 o 
  14   0   2      362.69      407.15     47.51 o 
  16   0   2      196.42      186.72     43.08 o 
 -17   1   2      795.97      853.40     33.67 o 
 -15   1   2      846.78      838.79     29.75 o 
 -13   1   2      973.31      957.01     24.90 o 
 -11   1   2     2662.97     2622.35     37.20 o 
  -9   1   2     5574.58     5544.70     57.61 o 
  -7   1   2      155.47      350.15     10.47 o 
  -5   1   2     7307.89     6837.52     56.44 o 
  -3   1   2      226.40      238.27      7.04 o 
  -1   1   2     6370.10     6485.07    151.09 o 
   1   1   2     6881.74     7020.55     77.80 o 
   3   1   2     5780.65     5600.11     53.13 o 
   5   1   2     7228.23     7369.17     56.35 o 
   7   1   2     4875.80     4735.90     47.44 o 
   9   1   2     2876.61     2907.05     36.30 o 
  11   1   2     3330.72     3428.68     63.26 o 
  13   1   2       66.80       14.04     16.44 o 
  15   1   2      617.34      588.69     41.06 o 
 -16   2   2     1156.43     1193.96     37.19 o 
 -14   2   2     1488.58     1602.66     36.30 o 
 -12   2   2      436.12      451.43     16.75 o 
 -10   2   2     5773.29     5625.60     60.20 o 
  -8   2   2     5604.94     5075.27     49.04 o 
  -6   2   2     7268.04     7019.47     59.59 o 
  -4   2   2       33.25       81.75      9.32 o 
  -2   2   2    12031.47    13020.59    163.69 o 
   0   2   2    95757.72    96792.61   1155.41 o 
   2   2   2      279.44      247.87      8.76 o 
   4   2   2     1380.85     1197.42     17.53 o 
   6   2   2    14279.76    15379.37    138.60 o 
   8   2   2     7267.77     7245.01     63.78 o 
  10   2   2     1549.93     1618.42     37.83 o 
  12   2   2      428.89      480.67     46.39 o 
  14   2   2      473.01      502.04     36.63 o 
  16   2   2      603.66      646.57     51.08 o 
 -17   3   2      211.30      187.07     24.56 o 
 -15   3   2      795.46      825.00     26.24 o 
 -13   3   2      811.07      895.94     21.42 o 
 -11   3   2     4405.74     4312.07     54.30 o 
  -9   3   2     5682.48     5684.50     51.31 o 
  -7   3   2     3707.91     3547.77     36.17 o 
  -5   3   2    10962.71    10688.64     82.92 o 
  -3   3   2    34124.95    34189.77    478.90 o 
  -1   3   2       22.90       17.35      6.80 o 
   1   3   2    83994.63    89119.46   1197.39 o 
   3   3   2      719.46      606.38     10.86 o 
   5   3   2    18291.00    20537.03    164.39 o 
   7   3   2     2822.87     2821.50     33.15 o 
   9   3   2     2896.94     2926.85     37.89 o 
  11   3   2     2310.55     2356.24     51.53 o 
  13   3   2       78.10      128.86     18.65 o 
  15   3   2      907.73     1029.88     69.45 o 
 -16   4   2      116.28      140.74     21.08 o 
 -14   4   2      787.96      784.22     24.57 o 
 -12   4   2      304.70      276.42     12.85 o 
 -10   4   2     9244.31     9471.39     78.42 o 
  -8   4   2     1362.29     1140.23     18.94 o 
  -6   4   2     7707.01     7796.04     65.12 o 
  -4   4   2    12371.99    13202.82    108.05 o 
  -2   4   2    18131.23    17796.50    429.04 o 
   0   4   2    12129.73    13526.71    251.24 o 
   2   4   2     2890.50     3186.48     39.76 o 
   4   4   2    21936.78    23356.46    204.95 o 
   6   4   2     1043.97      901.93     18.38 o 
   8   4   2     2650.23     2665.28     38.18 o 
  10   4   2      865.63      867.04     22.83 o 
  12   4   2     1541.96     1711.00     53.11 o 
  14   4   2       38.91       45.74     16.75 o 
  16   4   2      873.27      936.15     52.06 o 
 -17   5   2       85.78       92.23     20.69 o 
 -15   5   2       19.82       14.35     12.30 o 
 -13   5   2      378.93      443.91     16.51 o 
 -11   5   2      271.07      264.50     11.55 o 
  -9   5   2     2996.57     2966.83     50.56 o 
  -7   5   2     6327.43     6564.65     58.74 o 
  -5   5   2      878.14      706.23     12.89 o 
  -3   5   2     5956.88     6144.21     62.15 o 
  -1   5   2     5485.55     5340.26     72.78 o 
   1   5   2    26618.70    29860.28    333.83 o 
   3   5   2    11789.13    14508.46    147.91 o 
   5   5   2     4479.16     4864.60     53.37 o 
   7   5   2     2796.79     2793.92     47.36 o 
   9   5   2      320.93      315.88     16.58 o 
  11   5   2      266.87      260.09     23.16 o 
  13   5   2      261.21      207.93     21.79 o 
  15   5   2      762.22      881.84     72.47 o 
 -16   6   2      104.49      110.33     20.78 o 
 -14   6   2        3.82        8.92     11.42 o 
 -12   6   2      645.11      593.47     16.72 o 
 -10   6   2     4273.45     4284.03     47.19 o 
  -8   6   2       34.98       42.84      6.09 o 
  -6   6   2      665.85      604.10     13.08 o 
  -4   6   2     2256.80     2306.34     23.63 o 
  -2   6   2     4088.72     4060.10     45.84 o 
   0   6   2      176.19      137.03      8.43 o 
   2   6   2      583.70      878.07     25.99 o 
   4   6   2     1461.86     1814.77     47.60 o 
   6   6   2      216.95      216.54     11.16 o 
   8   6   2      243.26      227.75     12.52 o 
  10   6   2       79.33       92.03     12.36 o 
  12   6   2      237.60      254.06     28.54 o 
  14   6   2       25.47       23.83     21.81 o 
 -15   7   2        1.21       13.69     13.94 o 
 -13   7   2      280.07      289.38     15.72 o 
 -11   7   2      887.64      891.31     20.55 o 
  -9   7   2     1727.85     1661.77     28.81 o 
  -7   7   2       16.02       13.42      4.90 o 
  -5   7   2      293.78      293.21     10.54 o 
  -3   7   2      804.12      780.71     16.82 o 
  -1   7   2      268.77      236.93     16.02 o 
   1   7   2      458.99      666.44     17.79 o 
   3   7   2     2988.94     3428.04     70.39 o 
   5   7   2       50.44       67.36      9.37 o 
   7   7   2        3.23        5.86      7.82 o 
   9   7   2      232.45      205.42     19.25 o 
  11   7   2       51.78       43.87     14.62 o 
  13   7   2       35.52        2.32     18.84 o 
  15   7   2      182.98      221.93     33.02 o 
 -16   8   2       77.07       76.42     19.24 o 
 -14   8   2        1.25       -2.26     13.08 o 
 -12   8   2      180.42      189.35     13.21 o 
 -10   8   2      205.64      198.07     12.34 o 
  -8   8   2       83.24       83.17      8.32 o 
  -6   8   2      170.61      165.43      8.58 o 
  -4   8   2      106.91      120.50      7.94 o 
  -2   8   2       52.87       82.00      7.26 o 
   0   8   2      616.12      672.25     16.09 o 
   2   8   2      438.29      488.73     19.26 o 
   4   8   2      370.65      441.46     26.36 o 
   6   8   2       82.66      104.03     11.47 o 
   8   8   2      554.19      533.40     28.34 o 
  10   8   2      175.45      139.86     18.40 o 
  12   8   2       18.48        8.25     17.90 o 
  14   8   2       38.35       54.85     24.08 o 
 -15   9   2       13.20       22.86     21.56 o 
 -13   9   2      133.85      111.98     20.72 o 
 -11   9   2       18.82       19.57      8.01 o 
  -9   9   2     2683.50     2649.63     35.34 o 
  -7   9   2      471.20      442.17     13.69 o 
  -5   9   2      605.49      630.18     13.96 o 
  -3   9   2      577.90      682.85     13.68 o 
  -1   9   2       13.30       22.70      5.24 o 
   1   9   2      185.09      219.20     10.97 o 
   3   9   2      187.97      173.04     10.54 o 
   5   9   2      308.16      309.77     28.26 o 
   7   9   2      136.83      144.25     14.63 o 
   9   9   2      813.15      702.53     31.57 o 
  11   9   2        3.34       17.26     14.49 o 
  13   9   2        2.44      -16.29     26.72 o 
 -14  10   2       35.94       57.13     22.39 o 
 -12  10   2      108.69      127.08     23.05 o 
 -10  10   2      270.33      269.37     13.43 o 
  -8  10   2      321.16      360.34     13.63 o 
  -6  10   2      310.03      328.69     14.89 o 
  -4  10   2      137.82      187.87     10.87 o 
  -2  10   2      265.59      294.67     11.14 o 
   0  10   2      194.02      246.48     32.94 o 
   2  10   2        4.08        1.69      6.14 o 
   4  10   2        3.15       -7.19      7.75 o 
   6  10   2       12.77        8.55      9.28 o 
   8  10   2      202.14      170.82     19.58 o 
  10  10   2      105.98       87.56     20.33 o 
  12  10   2       14.67        1.58     18.54 o 
  14  10   2        1.37        1.44     22.38 o 
 -15  11   2        6.88       21.76     22.46 o 
 -13  11   2       43.80       50.51     24.21 o 
 -11  11   2      380.03      278.04     28.63 o 
  -9  11   2      994.96     1018.37     28.16 o 
  -7  11   2      155.32      130.96     14.87 o 
  -5  11   2      354.04      379.41     13.98 o 
  -3  11   2      299.34      368.52     20.12 o 
  -1  11   2     2636.63     2835.88     53.78 o 
   1  11   2       56.43       25.72      7.05 o 
   3  11   2       44.96       48.32     10.20 o 
   5  11   2        2.40       -5.24      8.52 o 
   7  11   2       45.60       39.02     12.07 o 
   9  11   2      290.11      241.10     23.50 o 
  11  11   2       61.96       20.28     19.97 o 
  13  11   2        1.06       -6.06     20.19 o 
 -14  12   2       12.05        4.34     20.90 o 
 -12  12   2      447.38      450.50     36.95 o 
 -10  12   2      621.20      609.25     80.73 o 
  -8  12   2     1437.11     1429.18     40.21 o 
  -6  12   2     2620.28     2709.58     51.71 o 
  -4  12   2       31.00       25.88     10.31 o 
  -2  12   2     3409.55     3380.56     48.08 o 
   0  12   2     1643.81     1808.84     49.99 o 
   2  12   2      365.38      388.30     16.58 o 
   4  12   2       11.79       -3.37      9.11 o 
   6  12   2      231.32      234.01     18.29 o 
   8  12   2      264.59      265.14     24.48 o 
  10  12   2      137.44      134.23     25.63 o 
  12  12   2        6.63       -5.04     21.84 o 
 -13  13   2       42.19       31.10     24.61 o 
 -11  13   2      937.33      991.99     63.51 o 
  -9  13   2      445.73      419.13     49.62 o 
  -7  13   2     1913.44     1991.94     45.97 o 
  -5  13   2     3733.12     3681.06     63.54 o 
  -3  13   2     2475.66     2479.96     49.03 o 
  -1  13   2     4683.44     4665.63     71.03 o 
   1  13   2      493.89      492.92     18.75 o 
   3  13   2      284.12      297.68     18.85 o 
   5  13   2      819.78      855.03     51.74 o 
   7  13   2      256.10      298.51     25.31 o 
   9  13   2      785.20      691.19     42.86 o 
  11  13   2      247.23      335.55     37.25 o 
 -12  14   2      626.59      510.76     41.03 o 
 -10  14   2      713.89      732.77     66.13 o 
  -8  14   2      836.75      844.42     52.24 o 
  -6  14   2     1205.84     1218.05     40.99 o 
  -4  14   2     2922.99     2973.07     57.03 o 
  -2  14   2     3133.26     3158.27     58.11 o 
   0  14   2     3156.08     3195.12     57.82 o 
   2  14   2      213.40      222.54     22.41 o 
   4  14   2      850.41      890.80     30.23 o 
   6  14   2      705.11      709.40     37.77 o 
   8  14   2     1178.09     1252.72     55.13 o 
  10  14   2      603.02      636.11     44.80 o 
  12  14   2       88.57      118.55     29.84 o 
 -11  15   2     1040.46     1020.85     80.52 o 
  -9  15   2      725.70      604.84     60.70 o 
  -7  15   2     1103.17     1064.87     47.67 o 
  -5  15   2        9.84        2.50     16.37 o 
  -3  15   2     1135.77     1160.78     46.14 o 
  -1  15   2     4572.86     4521.85     74.14 o 
   1  15   2      395.91      401.35     28.18 o 
   3  15   2      589.93      635.08     42.83 o 
   5  15   2     1054.67     1109.73     40.00 o 
   7  15   2     1166.55     1297.57     58.18 o 
   9  15   2      523.29      455.29     39.88 o 
  11  15   2       44.94       31.82     26.07 o 
 -10  16   2      410.80      357.33     56.07 o 
  -8  16   2      486.98      443.39     56.07 o 
  -6  16   2      103.14      127.61     24.68 o 
  -4  16   2       39.16       76.11     27.58 o 
  -2  16   2      363.60      359.79     31.41 o 
   0  16   2     1645.56     1546.88     79.72 o 
   2  16   2      338.18      375.55     49.62 o 
   4  16   2      763.77      736.40     63.01 o 
   6  16   2      716.47      787.43     69.15 o 
   8  16   2      634.67      508.36     41.36 o 
  10  16   2       55.64       52.31     25.41 o 
  -9  17   2      176.66      157.53     44.79 o 
  -7  17   2      147.06      148.77     39.36 o 
  -5  17   2       39.43       72.16     22.83 o 
  -3  17   2      156.69      122.51     24.85 o 
  -1  17   2     1030.28     1219.45     64.67 o 
   1  17   2       33.55      -13.49     26.67 o 
   3  17   2      532.16      597.49     60.39 o 
   5  17   2      404.96      418.02     55.76 o 
   7  17   2      628.34      592.06     66.63 o 
   9  17   2       96.23      106.09     44.09 o 
  -8  18   2      220.56      176.55     46.20 o 
  -6  18   2       34.32       69.15     34.83 o 
  -4  18   2      121.13      126.51     26.75 o 
  -2  18   2     1304.78     1328.55     56.09 o 
   0  18   2      143.88      164.07     41.37 o 
   2  18   2      101.00       94.82     36.44 o 
   4  18   2      296.76      314.45     50.43 o 
   6  18   2      376.11      368.00     56.87 o 
   8  18   2      403.53      343.94     57.78 o 
  -7  19   2      261.59      223.96     48.42 o 
  -5  19   2       50.00       -8.76     29.49 o 
  -3  19   2      296.33      283.64     34.34 o 
  -1  19   2     1091.79     1142.24     80.02 o 
   1  19   2      216.95      239.06     48.72 o 
   3  19   2      161.04       98.84     37.65 o 
   5  19   2      282.06      230.50     51.33 o 
  -6  20   2      143.98      128.13     42.78 o 
  -4  20   2       55.71       78.33     27.72 o 
  -2  20   2      695.28      643.19     64.02 o 
   0  20   2      170.64      182.69     47.31 o 
   2  20   2      510.19      507.61     62.51 o 
   4  20   2      516.31      515.46     65.22 o 
  -1  21   2      110.55       71.47     39.86 o 
 -17   1   3        0.65       20.17     13.64 o 
 -15   1   3      124.59      122.79     16.21 o 
 -13   1   3       62.64       48.43      9.11 o 
 -11   1   3      214.45      221.49     12.21 o 
  -9   1   3      478.53      524.94     14.72 o 
  -7   1   3     4479.16     4446.34     46.05 o 
  -5   1   3        1.29        2.56      3.00 o 
  -3   1   3      285.05      251.32      7.90 o 
  -1   1   3      864.54      795.79     12.32 o 
   1   1   3      429.60      472.29     22.45 o 
   3   1   3      207.47      158.64      4.87 o 
   5   1   3      158.51      216.44      6.07 o 
   7   1   3      548.21      542.13     13.77 o 
   9   1   3      941.02      943.86     37.22 o 
  11   1   3      730.66      823.96     46.75 o 
  13   1   3       36.97       40.72     20.03 o 
  15   1   3       14.69       15.71     21.92 o 
 -18   2   3       73.81      111.84     19.06 o 
 -16   2   3        7.20       -0.56     10.77 o 
 -14   2   3      202.47      216.15     17.70 o 
 -12   2   3      347.63      346.99     15.11 o 
 -10   2   3      120.93       86.83      8.32 o 
  -8   2   3       11.55       11.90      4.67 o 
  -6   2   3       25.11       63.54      4.71 o 
  -4   2   3    19732.60    19219.55    151.58 o 
  -2   2   3     7501.90     8408.40    103.67 o 
   0   2   3      968.19     1110.99     16.23 o 
   2   2   3     2753.92     3193.91     38.02 o 
   4   2   3     7631.75     8307.36     61.42 o 
   6   2   3        5.14       10.10      3.97 o 
   8   2   3     3270.24     3385.88     49.07 o 
  10   2   3      628.15      642.43     26.32 o 
  12   2   3     1405.30     1474.70     53.32 o 
  14   2   3        4.85       24.40     19.32 o 
 -17   3   3       17.32       11.69     12.39 o 
 -15   3   3      347.21      353.69     19.55 o 
 -13   3   3     1796.98     1702.92     29.83 o 
 -11   3   3     1066.40     1024.85     21.45 o 
  -9   3   3      177.84      161.36      8.33 o 
  -7   3   3     2479.83     2067.62     24.00 o 
  -5   3   3      140.46      185.10      6.79 o 
  -3   3   3      792.12      719.91     12.15 o 
  -1   3   3     2081.57     2350.51     31.38 o 
   1   3   3     3036.03     2925.79     32.04 o 
   3   3   3     5375.75     5802.11     52.44 o 
   5   3   3     4914.09     5406.04     51.08 o 
   7   3   3     2462.27     2629.65     44.44 o 
   9   3   3      139.65      170.41     15.73 o 
  11   3   3      919.86      870.92     31.86 o 
  13   3   3      625.03      618.37     38.85 o 
  15   3   3       16.57        0.48     29.79 o 
 -16   4   3      112.72      103.48     14.36 o 
 -14   4   3     2435.81     2426.10     67.14 o 
 -12   4   3     2359.88     2422.13     34.58 o 
 -10   4   3     1503.19     1418.79     22.36 o 
  -8   4   3     1288.74     1204.18     19.78 o 
  -6   4   3     2528.38     2517.74     28.27 o 
  -4   4   3      119.94       37.62      4.45 o 
  -2   4   3      403.37      360.31      8.86 o 
   0   4   3     1635.57     1890.03     20.78 o 
   2   4   3    15652.74    16671.46    150.46 o 
   4   4   3    13089.92    14194.18    129.60 o 
   6   4   3       56.97       54.91      6.86 o 
   8   4   3      320.69      301.13     15.03 o 
  10   4   3     1350.91     1368.83     37.71 o 
  12   4   3      946.44      936.45     35.62 o 
  14   4   3       18.32       45.75     31.25 o 
 -17   5   3      277.76      272.61     35.29 o 
 -15   5   3     1515.39     1527.44     35.28 o 
 -13   5   3     3598.96     3559.13     48.82 o 
 -11   5   3      385.63      362.01     13.07 o 
  -9   5   3     2186.07     2139.20     29.16 o 
  -7   5   3     4046.04     4308.45     47.17 o 
  -5   5   3     7844.11     7539.78     63.36 o 
  -3   5   3     5122.13     5038.73     44.31 o 
  -1   5   3      640.57      800.71     15.20 o 
   1   5   3     8331.52     8859.37     85.26 o 
   3   5   3     8763.85     9828.68     94.34 o 
   5   5   3      332.86      226.62      9.84 o 
   7   5   3      650.19      633.79     22.11 o 
   9   5   3     1332.16     1351.03     34.93 o 
  11   5   3     1106.91     1010.28     46.10 o 
  13   5   3      789.66      818.53     90.29 o 
  15   5   3       19.17       10.67     31.91 o 
 -16   6   3       76.59       69.64     15.79 o 
 -14   6   3     1849.60     1888.40     38.51 o 
 -12   6   3     2960.69     3000.59     38.21 o 
 -10   6   3      346.09      350.13     13.22 o 
  -8   6   3     1528.45     1486.91     23.08 o 
  -6   6   3    15264.04    14462.85    113.23 o 
  -4   6   3    15087.51    16552.53    116.12 o 
  -2   6   3     2615.42     2366.03     31.13 o 
   0   6   3       19.19       10.99      7.11 o 
   2   6   3    19767.34    19275.15    193.49 o 
   4   6   3      595.53      694.02     18.98 o 
   6   6   3     1838.79     1799.16     28.88 o 
   8   6   3      782.53      810.38     28.82 o 
  10   6   3     2070.34     2099.76     62.25 o 
  12   6   3      951.73     1005.80     47.60 o 
  14   6   3      235.80      277.61     49.62 o 
 -17   7   3      196.03      185.93     44.46 o 
 -15   7   3      624.24      670.30     25.39 o 
 -13   7   3      735.76      740.92     30.00 o 
 -11   7   3      519.66      505.42     16.38 o 
  -9   7   3     3511.06     3221.15     38.77 o 
  -7   7   3     5248.38     5391.79     52.44 o 
  -5   7   3     7649.80     7679.01     61.34 o 
  -3   7   3    11614.19    11682.17    100.14 o 
  -1   7   3     7377.08     7303.13     66.74 o 
   1   7   3       26.24       18.09      9.17 o 
   3   7   3    16317.86    16360.53    169.87 o 
   5   7   3     3779.53     3787.28     54.68 o 
   7   7   3      927.52     1051.65     32.93 o 
   9   7   3      941.88      960.08     33.67 o 
  11   7   3     1530.87     1496.08     55.83 o 
  13   7   3      808.21      751.91     45.16 o 
  15   7   3        6.40      -22.14     29.29 o 
 -16   8   3       86.94      101.03     20.66 o 
 -14   8   3      786.24      815.13     26.35 o 
 -12   8   3     1214.76     1305.23     27.88 o 
 -10   8   3       34.03       27.69      7.09 o 
  -8   8   3     7410.39     7180.31     67.36 o 
  -6   8   3     4028.49     3696.20     39.67 o 
  -4   8   3    11876.39    11872.50     94.66 o 
  -2   8   3       50.23       41.11      6.51 o 
   0   8   3     8765.54     8721.87     87.13 o 
   2   8   3    17642.59    18318.36    216.45 o 
   4   8   3     3265.93     3408.84     51.95 o 
   6   8   3     1145.25     1182.45     30.96 o 
   8   8   3     1699.85     1776.24     45.67 o 
  10   8   3      794.55      865.58     42.99 o 
  12   8   3      436.36      440.21     36.33 o 
  14   8   3      379.99      387.52     39.18 o 
 -15   9   3      440.02      497.43     31.51 o 
 -13   9   3      386.37      414.85     20.06 o 
 -11   9   3      806.60      825.16     22.09 o 
  -9   9   3      268.90      307.95     13.14 o 
  -7   9   3     3580.81     3143.66     42.36 o 
  -5   9   3     5846.36     5827.63     54.81 o 
  -3   9   3     2575.59     2468.80     32.41 o 
  -1   9   3     4344.69     4409.67     47.63 o 
   1   9   3     7722.81     7657.96     91.32 o 
   3   9   3    12303.28    12774.22    161.79 o 
   5   9   3       52.95       23.70     12.41 o 
   7   9   3     1267.05     1222.55     38.09 o 
   9   9   3      261.37      342.02     24.39 o 
  11   9   3      868.98      834.53     45.01 o 
  13   9   3      467.76      484.19     48.37 o 
 -16  10   3      193.83      167.09     32.25 o 
 -14  10   3      519.37      523.44     40.64 o 
 -12  10   3      460.63      481.84     21.29 o 
 -10  10   3       51.81       47.87      8.66 o 
  -8  10   3     3397.41     3405.00     38.20 o 
  -6  10   3      785.24      780.41     18.87 o 
  -4  10   3     6795.41     6685.37     75.32 o 
  -2  10   3     4446.54     4279.71     79.72 o 
   0  10   3     5581.50     5690.35     65.30 o 
   2  10   3     1335.40     1413.05     31.90 o 
   4  10   3     2961.02     2930.88     58.07 o 
   6  10   3      126.24      122.44     13.68 o 
   8  10   3      187.78      261.23     27.03 o 
  10  10   3      707.38      657.15     80.27 o 
  12  10   3      558.72      540.15     42.06 o 
 -15  11   3      307.72      291.61     35.60 o 
 -13  11   3      267.02      282.50     32.45 o 
 -11  11   3      709.57      692.73     36.15 o 
  -9  11   3      468.84      490.05     16.65 o 
  -7  11   3     3169.61     3088.45     42.31 o 
  -5  11   3     3539.81     3650.83     51.06 o 
  -3  11   3     2672.81     2655.15     40.73 o 
  -1  11   3     1656.85     1808.66     32.01 o 
   1  11   3     2978.99     2875.04     66.16 o 
   3  11   3     1604.14     1630.84     36.11 o 
   5  11   3        9.60        1.02      7.96 o 
   7  11   3     1192.95     1190.12     39.35 o 
   9  11   3      549.15      590.24     36.51 o 
  11  11   3      192.09      259.27     34.93 o 
  13  11   3      133.40      144.74     30.11 o 
 -14  12   3      575.74      635.86     45.61 o 
 -12  12   3        9.63        3.41     13.85 o 
 -10  12   3     1324.77     1409.82     48.67 o 
  -8  12   3     2547.13     2552.40     52.43 o 
  -6  12   3     2577.98     2503.65     42.27 o 
  -4  12   3      499.59      550.91     18.73 o 
  -2  12   3     1824.80     1819.52     39.55 o 
   0  12   3     1463.28     1416.70     28.99 o 
   2  12   3     1173.62     1191.75     37.53 o 
   4  12   3      490.46      557.02     34.71 o 
   6  12   3     1365.16     1283.00     41.43 o 
   8  12   3      446.50      513.43     41.47 o 
  10  12   3      341.11      356.81     36.48 o 
  12  12   3       39.16       31.97     24.07 o 
 -13  13   3      549.67      558.90    102.92 o 
 -11  13   3      519.22      470.06     55.16 o 
  -9  13   3      396.36      340.95     30.40 o 
  -7  13   3     1850.47     1923.07     45.52 o 
  -5  13   3      895.94      866.56     33.66 o 
  -3  13   3      167.71      173.16     13.68 o 
  -1  13   3      680.00      665.90     51.09 o 
   1  13   3     1792.03     1988.69     42.54 o 
   3  13   3      919.99      936.65     30.01 o 
   5  13   3     1013.69      961.60     31.62 o 
   7  13   3      383.68      373.12     33.35 o 
   9  13   3      849.50      820.10     50.08 o 
  11  13   3       17.94       29.87     34.42 o 
 -12  14   3      135.42      143.13     43.99 o 
 -10  14   3      785.90      796.56     44.83 o 
  -8  14   3       59.31       79.82     20.82 o 
  -6  14   3      123.59      118.36     22.80 o 
  -4  14   3       75.12       66.17     13.97 o 
  -2  14   3      751.07      774.65     28.21 o 
   0  14   3      671.61      784.47     76.78 o 
   2  14   3      496.49      445.33     25.45 o 
   4  14   3      471.72      476.36     24.37 o 
   6  14   3      617.84      669.35     39.78 o 
   8  14   3      307.32      339.26     70.26 o 
  10  14   3      194.98      149.05     29.38 o 
 -11  15   3      109.90       88.68     38.45 o 
  -9  15   3       49.22       26.19     31.45 o 
  -7  15   3       12.27       21.41     18.60 o 
  -5  15   3       12.77       16.94     15.77 o 
  -3  15   3        1.45       12.18     13.61 o 
  -1  15   3      490.75      480.48     36.31 o 
   1  15   3      185.57      195.31     27.67 o 
   3  15   3        1.51       -8.97     12.71 o 
   5  15   3      195.13      219.57     28.27 o 
   7  15   3      169.45      216.52     30.59 o 
   9  15   3      391.36      324.08     45.75 o 
 -12  16   3       13.40       69.86     39.46 o 
 -10  16   3        4.10       11.17     30.10 o 
  -8  16   3       29.69       21.46     20.27 o 
  -6  16   3        5.47       -2.82     18.01 o 
  -4  16   3       67.06       47.03     19.30 o 
  -2  16   3      252.29      253.87     39.96 o 
   0  16   3      274.47      320.29     46.20 o 
   2  16   3      285.16      208.36     41.07 o 
   4  16   3        7.39       16.61     25.87 o 
   6  16   3       76.15       71.67     22.37 o 
   8  16   3      218.99      266.70     35.26 o 
  -9  17   3        9.30        5.44     29.89 o 
  -7  17   3       15.03       11.03     20.66 o 
  -5  17   3        5.03       -3.24     17.86 o 
  -3  17   3      238.54      198.45     28.32 o 
  -1  17   3       16.20       26.27     29.39 o 
   1  17   3      511.76      417.92     51.94 o 
   3  17   3        4.44      -16.31     28.18 o 
   5  17   3        6.25        3.72     29.19 o 
   7  17   3       22.97      -16.10     32.11 o 
  -8  18   3       22.43       24.06     35.03 o 
  -6  18   3       51.85       45.81     23.14 o 
  -4  18   3        4.38       -7.68     19.35 o 
  -2  18   3      245.90      219.13     45.30 o 
   0  18   3        2.55       57.98     31.40 o 
   2  18   3      148.23      197.69     45.19 o 
   4  18   3       11.05       12.68     31.00 o 
   6  18   3        1.81       -8.66     32.81 o 
  -7  19   3       31.71       -1.01     31.91 o 
  -5  19   3        1.89       30.46     22.05 o 
  -3  19   3       43.84       45.19     35.23 o 
  -1  19   3      249.33      197.79     43.58 o 
   1  19   3      114.66       38.25     33.82 o 
   3  19   3       25.33       30.70     33.62 o 
   5  19   3       34.00       16.81     31.10 o 
  -4  20   3        7.79      -14.49     33.42 o 
  -2  20   3        3.57        6.64     35.93 o 
   0  20   3        4.48       -4.93     31.51 o 
   2  20   3       14.79      -25.97     32.11 o 
 -18   0   4      366.32      394.52     38.57 o 
 -16   0   4      261.74      283.06     31.06 o 
 -14   0   4      371.80      370.66     29.55 o 
 -12   0   4     4464.22     4307.83    100.56 o 
 -10   0   4    12439.39    11910.06    152.95 o 
  -8   0   4     9858.85     9918.00    156.64 o 
  -6   0   4     6837.59     6327.38     96.15 o 
  -4   0   4     2819.30     2925.84     43.22 o 
  -2   0   4    11654.35    11363.13    248.67 o 
   0   0   4      689.12      784.62     16.30 o 
   2   0   4     1821.14     1928.36     54.66 o 
   4   0   4     1206.47     1077.37     18.94 o 
   6   0   4    27836.55    29267.75    321.88 o 
   8   0   4     2678.45     2576.48     87.57 o 
  10   0   4      498.97      486.17     41.97 o 
  12   0   4     1311.53     1366.20     75.29 o 
  14   0   4      616.74      563.77     57.78 o 
 -17   1   4      362.75      367.57     25.17 o 
 -15   1   4      205.68      215.89     18.74 o 
 -13   1   4     2200.85     2095.50     35.89 o 
 -11   1   4     7582.18     7325.12     75.71 o 
  -9   1   4    10302.86    10592.01     96.57 o 
  -7   1   4      301.68      156.96      8.14 o 
  -5   1   4    11826.23    11443.91     96.20 o 
  -3   1   4    11692.08    12096.48     98.02 o 
  -1   1   4     4171.57     4032.06     45.61 o 
   1   1   4      162.86      119.83      6.08 o 
   3   1   4      994.09      832.38     20.49 o 
   5   1   4    17530.59    18977.27    141.02 o 
   7   1   4     2027.64     1988.71     48.10 o 
   9   1   4     2594.32     2515.75     63.28 o 
  11   1   4     1071.92     1132.19     45.52 o 
  13   1   4      938.04      993.21     84.60 o 
  15   1   4      370.69      396.20     68.04 o 
 -18   2   4      319.00      321.07     22.69 o 
 -16   2   4     1039.65     1137.92     32.02 o 
 -14   2   4      567.64      557.68     32.64 o 
 -12   2   4     4196.82     4014.00     51.27 o 
 -10   2   4     4294.34     4150.79     49.11 o 
  -8   2   4     1298.00     1039.42     17.96 o 
  -6   2   4      142.89      119.39      6.04 o 
  -4   2   4    12238.47    11682.24     83.96 o 
  -2   2   4    35297.30    36736.68    232.03 o 
   0   2   4     2481.90     2250.62     23.37 o 
   2   2   4     1729.57     1768.07     28.79 o 
   4   2   4     2405.78     2145.60     21.73 o 
   6   2   4     5196.34     5570.19     59.31 o 
   8   2   4      576.69      544.44     32.17 o 
  10   2   4     1241.74     1281.16     46.20 o 
  12   2   4     1524.02     1602.10     71.47 o 
  14   2   4      623.83      667.27     43.87 o 
 -17   3   4      347.54      339.00     21.63 o 
 -15   3   4      274.78      299.54     18.71 o 
 -13   3   4     2496.05     2440.48     41.36 o 
 -11   3   4     1457.63     1412.20     30.41 o 
  -9   3   4     3760.02     3546.96     39.50 o 
  -7   3   4      285.42      470.42     16.19 o 
  -5   3   4     8573.10     8459.39     68.95 o 
  -3   3   4     8426.53     8622.90     74.04 o 
  -1   3   4    15245.59    15338.17    115.19 o 
   1   3   4     7636.22     8008.39     68.84 o 
   3   3   4      774.59      718.61     11.43 o 
   5   3   4     1645.43     1421.76     19.41 o 
   7   3   4     3605.77     3464.35     49.44 o 
   9   3   4      112.00      106.08     14.20 o 
  11   3   4      922.81      953.51     66.08 o 
  13   3   4      642.82      628.92     39.81 o 
  15   3   4      411.47      397.99     57.58 o 
 -16   4   4      434.12      396.20     21.88 o 
 -14   4   4       29.90       37.59     10.54 o 
 -12   4   4     1145.33     1105.54     22.97 o 
 -10   4   4     2311.57     2294.64     29.74 o 
  -8   4   4     3706.95     3739.38     37.85 o 
  -6   4   4      127.33       32.02      4.61 o 
  -4   4   4     6955.25     7031.67     63.60 o 
  -2   4   4    10089.14    10482.64     95.78 o 
   0   4   4     2501.54     2619.72     28.74 o 
   2   4   4      537.60      351.49      9.60 o 
   4   4   4     4130.98     4107.16     40.81 o 
   6   4   4     4913.16     5018.07     63.57 o 
   8   4   4      482.19      439.43     21.39 o 
  10   4   4      159.66      180.79     18.03 o 
  12   4   4      400.49      383.95     32.10 o 
  14   4   4        7.19      -29.19     29.19 o 
 -17   5   4       59.19       66.17     14.66 o 
 -15   5   4       40.70       51.66     13.42 o 
 -13   5   4      381.39      400.13     18.86 o 
 -11   5   4      228.51      258.41     11.84 o 
  -9   5   4     2950.14     2807.24     32.87 o 
  -7   5   4     2024.28     2148.46     32.58 o 
  -5   5   4     4014.39     3993.40     39.40 o 
  -3   5   4     2631.39     2461.58     29.23 o 
  -1   5   4      388.49      309.48     10.49 o 
   1   5   4     4152.60     4560.67     49.82 o 
   3   5   4     2803.79     2924.01     35.93 o 
   5   5   4     2580.12     2620.75     34.65 o 
   7   5   4     1978.29     2009.36     36.32 o 
   9   5   4      315.52      337.13     58.08 o 
  11   5   4        2.87       -4.57     15.83 o 
  13   5   4       22.94       60.70     33.02 o 
 -16   6   4        3.05        1.78     11.15 o 
 -14   6   4      275.83      289.17     17.88 o 
 -12   6   4        7.20        2.15      6.31 o 
 -10   6   4      405.45      421.57     13.46 o 
  -8   6   4      603.37      594.82     19.49 o 
  -6   6   4      806.46      750.21     17.83 o 
  -4   6   4     2104.27     2293.04     24.51 o 
  -2   6   4     3827.88     3959.02     41.15 o 
   0   6   4     1621.24     1633.87     29.30 o 
   2   6   4     8292.68     9368.44    103.37 o 
   4   6   4      114.03       94.11      9.46 o 
   6   6   4     1029.78     1022.65     32.62 o 
   8   6   4      388.28      353.42     26.97 o 
  10   6   4      142.58       90.13     35.48 o 
  12   6   4      202.04      205.46     28.75 o 
  14   6   4       16.22       23.65     34.93 o 
 -17   7   4       72.97       72.83     18.54 o 
 -15   7   4      132.36      137.87     17.41 o 
 -13   7   4       76.81       98.80     12.17 o 
 -11   7   4      320.11      308.87     13.09 o 
  -9   7   4      106.96      121.55      9.08 o 
  -7   7   4       38.57       21.97      5.55 o 
  -5   7   4      175.66      232.00      8.39 o 
  -3   7   4     7944.29     8769.38     87.93 o 
  -1   7   4     2086.64     2061.17     30.40 o 
   1   7   4     8334.38     9230.84    103.82 o 
   3   7   4      303.97      328.08     17.76 o 
   5   7   4     1052.13     1199.10     32.91 o 
   7   7   4       74.82       74.72     13.67 o 
   9   7   4        4.43       -1.33     32.56 o 
  11   7   4       53.62       27.21     18.92 o 
  13   7   4       92.27      100.25     36.03 o 
 -16   8   4        5.96        8.27     13.43 o 
 -14   8   4      148.07      154.60     15.31 o 
 -12   8   4       96.70       93.13     12.14 o 
 -10   8   4      239.70      243.26     13.33 o 
  -8   8   4       40.35       25.75      6.76 o 
  -6   8   4      185.67      204.73      9.24 o 
  -4   8   4        4.05        1.13      4.02 o 
  -2   8   4      493.64      564.74     14.01 o 
   0   8   4      162.04      164.25     14.02 o 
   2   8   4     5853.68     6340.88     79.24 o 
   4   8   4      729.68      733.91     22.09 o 
   6   8   4      248.61      209.44     18.08 o 
   8   8   4      480.72      444.26     31.74 o 
  10   8   4        0.95        9.84     18.42 o 
  12   8   4       47.44        7.39     19.75 o 
  14   8   4        6.97       -9.26     29.19 o 
 -15   9   4       21.72       18.07     12.00 o 
 -13   9   4        6.86       -9.14      9.14 o 
 -11   9   4     2214.42     2167.60     36.51 o 
  -9   9   4     1054.54     1094.77     22.35 o 
  -7   9   4        3.09        6.40      5.18 o 
  -5   9   4      358.97      378.56     13.42 o 
  -3   9   4      108.66       86.25      8.71 o 
  -1   9   4     1153.56     1242.77     22.41 o 
   1   9   4      222.42      258.99     23.06 o 
   3   9   4       55.91       44.40      9.52 o 
   5   9   4      131.29      164.38     20.40 o 
   7   9   4      289.52      210.27     19.88 o 
   9   9   4        6.18      -15.71     15.71 o 
  11   9   4        0.94       -0.11     18.57 o 
  13   9   4        0.03       -8.24     20.89 o 
 -16  10   4      123.71       73.54     25.68 o 
 -14  10   4        6.29       -6.42     10.80 o 
 -12  10   4       32.25       24.65     10.14 o 
 -10  10   4     1174.17     1155.37     25.79 o 
  -8  10   4      558.54      564.43     16.63 o 
  -6  10   4       49.54       57.02      8.69 o 
  -4  10   4      434.56      399.72     14.06 o 
  -2  10   4     3949.44     4259.39     48.50 o 
   0  10   4     1583.01     1633.14     34.63 o 
   2  10   4      258.86      226.48     15.27 o 
   4  10   4     1558.25     1591.98     35.81 o 
   6  10   4        9.17       24.36     13.10 o 
   8  10   4        0.67       -6.55     16.85 o 
  10  10   4       46.33       21.37     19.63 o 
  12  10   4       23.04      -21.89     27.93 o 
 -15  11   4        1.64        3.27     30.75 o 
 -13  11   4        7.20       12.07     11.00 o 
 -11  11   4      853.36      922.63     23.78 o 
  -9  11   4      604.01      597.61     16.65 o 
  -7  11   4      970.54      961.92     22.75 o 
  -5  11   4      349.30      372.25     14.58 o 
  -3  11   4     1503.88     1509.56     45.20 o 
  -1  11   4     1132.57     1206.46     26.24 o 
   1  11   4     2004.50     2008.91     40.53 o 
   3  11   4        8.39        4.96      9.29 o 
   5  11   4     2030.12     2054.81    100.21 o 
   7  11   4       48.12       64.61     16.27 o 
   9  11   4      367.81      323.81     39.76 o 
  11  11   4       10.27       19.12     22.76 o 
 -14  12   4       87.17       63.64     24.22 o 
 -12  12   4      110.24      106.44     16.70 o 
 -10  12   4     1670.12     1701.84     45.90 o 
  -8  12   4      308.67      320.44     15.73 o 
  -6  12   4     1369.07     1361.26     27.17 o 
  -4  12   4      427.39      429.00     18.48 o 
  -2  12   4     1861.90     1839.09     34.37 o 
   0  12   4     1664.29     1744.47     45.43 o 
   2  12   4       70.14       50.14     11.82 o 
   4  12   4     4118.16     3728.04     72.62 o 
   6  12   4      653.51      637.21     31.99 o 
   8  12   4      237.11      192.29     28.58 o 
  10  12   4       98.93       79.65     27.48 o 
  12  12   4        1.23      -17.33     23.31 o 
 -13  13   4       19.95      -12.98     29.09 o 
 -11  13   4      740.28      714.54     72.37 o 
  -9  13   4      433.51      521.99     35.78 o 
  -7  13   4      135.76      103.78     40.01 o 
  -5  13   4      351.70      365.40     19.26 o 
  -3  13   4     1293.25     1297.36     26.63 o 
  -1  13   4     2765.96     2864.38     52.68 o 
   1  13   4      167.20      178.37     16.33 o 
   3  13   4     1033.71      938.51     30.69 o 
   5  13   4     1626.44     1493.96     45.40 o 
   7  13   4      143.22      148.97     30.00 o 
   9  13   4      151.21      194.81     31.25 o 
  11  13   4       16.38       -5.00     21.58 o 
 -12  14   4      656.79      605.65     64.72 o 
 -10  14   4      204.74      185.34     28.15 o 
  -8  14   4       98.52      106.15     24.56 o 
  -6  14   4     1186.48     1134.36     60.04 o 
  -4  14   4      580.27      597.50     41.58 o 
  -2  14   4      753.05      734.44     28.50 o 
   0  14   4     3834.41     3909.51     66.06 o 
   2  14   4      265.57      276.65     25.60 o 
   4  14   4      363.21      399.09     27.45 o 
   6  14   4      341.92      370.26     33.98 o 
   8  14   4      133.85      126.92     47.86 o 
  10  14   4      108.09      127.34     29.67 o 
 -11  15   4      723.91      746.98     47.44 o 
  -9  15   4      447.87      438.42     36.89 o 
  -7  15   4      292.03      247.98     29.28 o 
  -5  15   4     1273.40     1214.09     49.99 o 
  -3  15   4      255.44      254.31     30.43 o 
  -1  15   4     4436.13     4476.34    107.07 o 
   1  15   4       13.13       14.51     13.13 o 
   3  15   4      562.72      625.12     38.66 o 
   5  15   4      427.79      507.30     37.79 o 
   7  15   4      105.27      145.50     30.50 o 
   9  15   4      153.33      147.54     29.64 o 
 -10  16   4      578.01      514.60     49.42 o 
  -8  16   4      544.56      603.47     41.85 o 
  -6  16   4      698.65      711.77     42.06 o 
  -4  16   4      764.44      797.75     45.65 o 
  -2  16   4      719.68      826.58     64.42 o 
   0  16   4      699.54      681.74     60.19 o 
   2  16   4      234.61      249.73     43.68 o 
   4  16   4      250.50      357.38     36.94 o 
   6  16   4      485.68      454.63     39.35 o 
   8  16   4      317.90      287.77     37.37 o 
  -9  17   4      629.80      589.00     44.29 o 
  -7  17   4      668.90      767.13     46.58 o 
  -5  17   4      445.58      484.83     38.55 o 
  -3  17   4      142.10      142.33     38.85 o 
  -1  17   4     1130.83     1160.96     76.00 o 
   1  17   4      135.26      168.90     41.27 o 
   3  17   4      166.55      163.46     41.77 o 
   5  17   4      720.78      614.30     65.43 o 
   7  17   4      531.49      550.88     45.57 o 
  -8  18   4      369.98      421.93     59.19 o 
  -6  18   4      686.45      807.58     55.01 o 
  -4  18   4       44.77       28.28     31.71 o 
  -2  18   4      310.69      282.04     48.11 o 
   0  18   4      455.39      372.83     53.75 o 
   2  18   4      212.12      266.03     49.12 o 
   4  18   4      414.62      341.22     56.87 o 
   6  18   4      289.36      180.48     49.82 o 
  -7  19   4      369.75      367.07     66.94 o 
  -5  19   4      149.62      191.55     47.61 o 
  -3  19   4      162.88      207.05     46.80 o 
  -1  19   4      194.33      233.32     49.02 o 
   1  19   4      361.23      356.22     55.76 o 
   3  19   4       91.80      109.71     43.18 o 
   5  19   4      161.21      112.43     43.18 o 
  -4  20   4       88.20      105.99     39.96 o 
  -2  20   4      253.07      180.37     44.59 o 
   0  20   4      111.41       92.91     41.97 o 
   2  20   4        6.94       19.93     37.95 o 
 -17   1   5        6.99        7.29     11.50 o 
 -15   1   5        0.33       -9.82      9.82 o 
 -13   1   5      356.99      296.19     15.40 o 
 -11   1   5      538.22      498.26     16.69 o 
  -9   1   5      515.92      502.55     14.78 o 
  -7   1   5       94.27      103.11      6.78 o 
  -5   1   5      567.94      470.47     13.33 o 
  -3   1   5     3199.81     3490.85     26.78 o 
  -1   1   5      491.89      493.55      9.37 o 
   1   1   5     2854.87     3241.74     45.33 o 
   3   1   5      820.51      806.63     13.82 o 
   5   1   5       51.38       35.32      9.66 o 
   7   1   5      174.78      181.26     19.64 o 
   9   1   5        8.10       25.67     14.54 o 
  11   1   5       23.28       13.18     18.12 o 
  13   1   5       57.55       58.05     23.37 o 
 -18   2   5       15.00        3.85     13.24 o 
 -16   2   5        4.05       12.01     10.92 o 
 -14   2   5      521.76      479.06     20.80 o 
 -12   2   5       89.40      109.39      9.65 o 
 -10   2   5     1952.67     1867.74     32.22 o 
  -8   2   5     4040.52     3747.34     39.92 o 
  -6   2   5       13.67       10.67      3.76 o 
  -4   2   5       49.70       67.92      4.57 o 
  -2   2   5     4607.85     4487.85     39.62 o 
   0   2   5        9.63        7.98      2.52 o 
   2   2   5     1014.14     1018.10     17.76 o 
   4   2   5      220.24      262.43     12.42 o 
   6   2   5      291.55      273.22     23.47 o 
   8   2   5       68.63       67.82     16.37 o 
  10   2   5      111.21      110.79     40.92 o 
  12   2   5      358.32      359.75     32.37 o 
  14   2   5      211.62      217.92     43.94 o 
 -17   3   5      249.55      281.84     24.86 o 
 -15   3   5       88.80       74.82     12.38 o 
 -13   3   5      224.77      210.26     13.70 o 
 -11   3   5      468.57      377.72     15.08 o 
  -9   3   5     3514.57     3402.09     38.88 o 
  -7   3   5     5838.18     6271.45     53.90 o 
  -5   3   5     3600.52     3188.86     35.32 o 
  -3   3   5     7903.16     8879.04     69.78 o 
  -1   3   5       70.29       28.37      4.03 o 
   1   3   5       13.23        7.24      2.79 o 
   3   3   5       94.64       61.03      5.83 o 
   5   3   5       67.19       89.85      8.62 o 
   7   3   5     1519.89     1546.61     36.64 o 
   9   3   5      304.03      322.15     26.23 o 
  11   3   5      738.41      727.50     39.73 o 
  13   3   5      310.95      297.64     48.92 o 
 -16   4   5      103.24      119.25     22.51 o 
 -14   4   5      683.64      666.84     23.82 o 
 -12   4   5      347.33      334.60     14.33 o 
 -10   4   5     1546.49     1552.73     25.50 o 
  -8   4   5     4163.14     3846.52     39.25 o 
  -6   4   5     9620.82    10061.19     82.85 o 
  -4   4   5     8711.84     8557.24     70.74 o 
  -2   4   5      168.48      130.88      7.62 o 
   0   4   5     3531.85     3385.55     36.99 o 
   2   4   5      208.12      214.97     15.32 o 
   4   4   5       73.46       50.75      8.82 o 
   6   4   5       83.37      102.32     12.44 o 
   8   4   5     2436.21     2409.10     75.23 o 
  10   4   5      408.04      425.97     47.91 o 
  12   4   5      686.92      557.63     55.66 o 
  14   4   5       92.69       75.79     37.14 o 
 -17   5   5      376.68      432.00     23.92 o 
 -15   5   5     1173.76     1162.07     31.07 o 
 -13   5   5      371.51      381.81     20.21 o 
 -11   5   5      916.75      871.66     19.04 o 
  -9   5   5     4717.73     4534.62     45.72 o 
  -7   5   5     8092.02     7919.99     69.90 o 
  -5   5   5      398.86      450.74     10.49 o 
  -3   5   5    14842.17    15077.89    115.33 o 
  -1   5   5      947.56      777.66     16.54 o 
   1   5   5     4499.19     4400.85     48.90 o 
   3   5   5      918.67      905.89     20.18 o 
   5   5   5      652.07      547.91     23.24 o 
   7   5   5      946.38      999.61     39.40 o 
   9   5   5      278.16      366.64     28.52 o 
  11   5   5      543.59      492.51     54.05 o 
  13   5   5      339.90      438.96     55.46 o 
 -16   6   5      168.89      181.26     17.41 o 
 -14   6   5     1659.30     1716.68     37.17 o 
 -12   6   5     1166.56     1187.93     23.54 o 
 -10   6   5     1553.47     1455.06     24.02 o 
  -8   6   5     4158.51     4091.67     48.49 o 
  -6   6   5     1350.32      935.26     20.29 o 
  -4   6   5     1402.95     1403.10     19.93 o 
  -2   6   5      395.42      293.37     10.81 o 
   0   6   5     7752.05     8054.05     91.60 o 
   2   6   5     7095.35     6616.94     78.47 o 
   4   6   5     2357.15     2523.08     47.98 o 
   6   6   5      377.29      406.49     26.71 o 
   8   6   5     1350.56     1367.35     48.45 o 
  10   6   5       29.58       26.75     17.58 o 
  12   6   5      396.73      457.38     55.56 o 
 -17   7   5      558.63      655.34     28.27 o 
 -15   7   5      647.75      622.40     25.50 o 
 -13   7   5      576.43      592.89     22.57 o 
 -11   7   5      736.27      750.64     18.41 o 
  -9   7   5     3042.34     2807.13     45.41 o 
  -7   7   5     2187.45     2019.22     28.24 o 
  -5   7   5      950.48      863.26     15.29 o 
  -3   7   5     2911.03     2694.06     33.55 o 
  -1   7   5     2437.00     2389.10     34.44 o 
   1   7   5     4975.64     5024.16     65.16 o 
   3   7   5     5769.79     6029.86    118.69 o 
   5   7   5     1912.68     1769.69     41.30 o 
   7   7   5     1339.03     1226.65     45.79 o 
   9   7   5      376.37      490.06     34.72 o 
  11   7   5      537.35      518.45     38.76 o 
  13   7   5      364.29      410.27     55.86 o 
 -16   8   5      440.01      485.93     24.44 o 
 -14   8   5     1020.52     1014.12     29.62 o 
 -12   8   5      210.67      216.36     19.27 o 
 -10   8   5      221.98      222.41     12.87 o 
  -8   8   5     3302.97     3150.62     35.91 o 
  -6   8   5     4065.71     3887.07     39.30 o 
  -4   8   5     2945.45     3115.91     42.92 o 
  -2   8   5     2684.38     2534.92     40.77 o 
   0   8   5     2282.76     2178.68     38.51 o 
   2   8   5    10493.44    10912.16    123.15 o 
   4   8   5      843.80      888.29     30.06 o 
   6   8   5     1744.01     1724.01     64.82 o 
   8   8   5     2026.51     2100.76     64.02 o 
  10   8   5     1266.00     1236.59     53.52 o 
  12   8   5      276.11      309.42     51.13 o 
 -15   9   5      610.25      668.80     26.67 o 
 -13   9   5      953.67      877.64     27.02 o 
 -11   9   5       15.02        2.94      8.56 o 
  -9   9   5     2385.95     2368.96     31.66 o 
  -7   9   5     2393.43     2362.61     29.86 o 
  -5   9   5     4172.37     4156.30     48.81 o 
  -3   9   5     1797.54     1884.71     28.68 o 
  -1   9   5     5873.42     5576.78    276.52 o 
   1   9   5     4480.47     4538.08     64.41 o 
   3   9   5     5105.06     5095.57     81.99 o 
   5   9   5      819.25      848.55     39.04 o 
   7   9   5     2374.10     2301.62     66.69 o 
   9   9   5     1262.23     1219.99     51.88 o 
  11   9   5      631.26      722.72    102.12 o 
 -16  10   5      888.04      878.27     35.67 o 
 -14  10   5     1187.42     1219.66     41.20 o 
 -12  10   5      355.47      403.03     19.90 o 
 -10  10   5      682.20      715.68     20.41 o 
  -8  10   5     1839.17     1790.36     29.28 o 
  -6  10   5     2054.03     2115.43     33.15 o 
  -4  10   5     1405.12     1359.56     27.98 o 
  -2  10   5     3550.53     3622.57     49.46 o 
   0  10   5     4670.15     4621.85     76.88 o 
   2  10   5     6434.20     6773.73     88.40 o 
   4  10   5     2040.65     2083.89     51.79 o 
   6  10   5     1290.68     1150.30     38.17 o 
   8  10   5      637.62      689.37    112.89 o 
  10  10   5      716.16      687.57     44.11 o 
  12  10   5       85.12       72.74     47.11 o 
 -15  11   5      509.32      537.83     25.63 o 
 -13  11   5     1382.46     1478.87     35.70 o 
 -11  11   5      734.43      705.65     23.88 o 
  -9  11   5      247.04      302.01     16.19 o 
  -7  11   5     2429.86     2477.69     38.32 o 
  -5  11   5     1336.65     1379.89     26.84 o 
  -3  11   5      927.57      922.60     21.35 o 
  -1  11   5      714.30      733.17     24.78 o 
   1  11   5     7182.16     6991.86    233.50 o 
   3  11   5     3526.51     3488.05     67.79 o 
   5  11   5      297.57      292.91     22.80 o 
   7  11   5      560.42      503.65     63.41 o 
   9  11   5      426.75      481.77     38.62 o 
  11  11   5       78.89       96.86     27.81 o 
 -14  12   5      639.25      690.12     36.97 o 
 -12  12   5       53.74       75.74     15.49 o 
 -10  12   5      637.67      656.09     33.60 o 
  -8  12   5     1419.22     1486.94     60.23 o 
  -6  12   5     1067.09     1070.94     24.84 o 
  -4  12   5      748.13      723.61     29.48 o 
  -2  12   5      207.39      188.45     23.06 o 
   0  12   5     1699.86     1705.95     39.14 o 
   2  12   5      519.61      550.53     27.91 o 
   4  12   5     1967.92     2114.37     53.62 o 
   6  12   5        4.77       14.21     14.14 o 
   8  12   5      287.43      266.00     36.34 o 
  10  12   5      266.47      272.31     62.05 o 
 -13  13   5       83.28      123.43     27.66 o 
 -11  13   5      331.48      398.38     35.85 o 
  -9  13   5       34.82       23.42     13.31 o 
  -7  13   5     3325.48     3404.89     56.27 o 
  -5  13   5      393.40      418.20     17.20 o 
  -3  13   5      294.42      274.14     16.21 o 
  -1  13   5       11.13       -3.22     10.22 o 
   1  13   5     1478.39     1483.67     38.17 o 
   3  13   5        9.35       14.47     14.08 o 
   5  13   5        6.53        5.58     17.88 o 
   7  13   5      173.84      183.42     34.52 o 
   9  13   5      593.67      539.87    147.01 o 
 -12  14   5        3.75       -3.05     20.34 o 
 -10  14   5      304.64      288.37     32.57 o 
  -8  14   5      141.18      156.38     25.46 o 
  -6  14   5      608.28      583.06     28.22 o 
  -4  14   5      353.54      400.98     21.00 o 
  -2  14   5       26.22       29.98     12.20 o 
   0  14   5      497.24      464.94     28.26 o 
   2  14   5      177.94      142.49     19.69 o 
   4  14   5      232.70      234.13     42.83 o 
   6  14   5       14.41      -16.91     16.91 o 
   8  14   5      346.03      262.98     34.88 o 
  10  14   5       25.25       -2.33     23.02 o 
 -11  15   5      135.75      100.73     26.37 o 
  -9  15   5        0.90       12.49     24.91 o 
  -7  15   5      518.98      486.19     36.72 o 
  -5  15   5      176.34      191.80     26.44 o 
  -3  15   5       98.37       95.73     20.47 o 
  -1  15   5       38.10       42.80     15.35 o 
   1  15   5       70.81       86.29     21.17 o 
   3  15   5       89.83       89.98     38.20 o 
   5  15   5       10.32       14.31     20.13 o 
   7  15   5        0.60      -20.38     20.38 o 
   9  15   5       40.43       45.09     44.09 o 
 -10  16   5      220.44      236.95     32.92 o 
  -8  16   5        4.48        3.50     19.17 o 
  -6  16   5      630.31      617.74     41.06 o 
  -4  16   5       28.67      -24.86     26.17 o 
  -2  16   5        0.30       -5.74     24.66 o 
   0  16   5      217.82      203.02     30.80 o 
   2  16   5       26.19       21.43     18.46 o 
   4  16   5       22.89      -17.00     17.00 o 
   6  16   5        1.63      -23.45     23.45 o 
   8  16   5       37.25       30.92     24.43 o 
  -9  17   5      196.84      170.02     30.85 o 
  -7  17   5       25.99       -2.82     19.32 o 
  -5  17   5       58.77       31.20     31.61 o 
  -3  17   5        0.42       39.56     29.89 o 
  -1  17   5      215.37      143.74     39.26 o 
   1  17   5       71.97       40.56     30.70 o 
   3  17   5        4.47        0.42     19.28 o 
   5  17   5       29.48       30.19     25.37 o 
   7  17   5       20.22       -4.57     23.80 o 
  -8  18   5       34.41       44.38     26.14 o 
  -6  18   5       41.91       28.18     33.52 o 
  -4  18   5        5.32        9.06     30.60 o 
  -2  18   5        1.58      -14.80     29.29 o 
   0  18   5        8.23       55.26     32.11 o 
   2  18   5      129.61       75.49     37.04 o 
   4  18   5       13.32       31.81     35.73 o 
  -7  19   5      226.01      143.94     43.79 o 
  -5  19   5       23.07       45.50     36.94 o 
  -3  19   5       41.21       22.45     33.82 o 
  -1  19   5        8.76        5.13     33.12 o 
   1  19   5      192.10      201.11     48.01 o 
   3  19   5       77.19       84.85     40.97 o 
  -2  20   5       56.72      103.88     41.67 o 
   0  20   5       26.72        2.21     33.72 o 
 -18   0   6      678.81      757.64     41.30 o 
 -16   0   6     1164.85     1167.20     61.15 o 
 -14   0   6       19.84       35.34     15.39 o 
 -12   0   6     6420.65     5911.22     95.44 o 
 -10   0   6     3271.46     3255.49     60.24 o 
  -8   0   6    10232.29     9647.20    126.03 o 
  -6   0   6     1427.35     1319.13     25.73 o 
  -4   0   6    28583.31    30568.28    257.49 o 
  -2   0   6    33397.98    35070.30    268.28 o 
   0   0   6     4477.96     4812.80     54.06 o 
   2   0   6     2067.53     1952.62     62.10 o 
   4   0   6     3470.25     3366.33     94.52 o 
   6   0   6     2428.69     2471.00     84.15 o 
   8   0   6     1288.44     1269.47     62.71 o 
  10   0   6      346.78      302.17     41.27 o 
  12   0   6      370.00      481.64     52.04 o 
 -17   1   6      286.17      317.80     21.52 o 
 -15   1   6      612.58      668.65     26.86 o 
 -13   1   6     1615.56     1579.58     45.98 o 
 -11   1   6     4466.70     4387.47     49.36 o 
  -9   1   6     3894.41     3748.94     41.70 o 
  -7   1   6     5872.91     5418.36     51.26 o 
  -5   1   6    11736.78    11489.53     84.64 o 
  -3   1   6     9255.86     9503.72     65.82 o 
  -1   1   6    24808.51    27131.15    163.05 o 
   1   1   6     1099.63     1026.95     15.55 o 
   3   1   6     2633.56     2533.48     41.94 o 
   5   1   6     3016.51     2944.12     62.95 o 
   7   1   6     1912.63     1968.09     58.18 o 
   9   1   6      398.68      431.99     30.46 o 
  11   1   6      200.31      199.13     26.91 o 
  13   1   6      874.03      925.22     82.99 o 
 -18   2   6      395.17      396.34     24.17 o 
 -16   2   6      290.12      273.19     19.10 o 
 -14   2   6      157.04      166.95     21.51 o 
 -12   2   6     3957.03     3668.52     45.23 o 
 -10   2   6     2069.62     2135.02     30.29 o 
  -8   2   6     3868.30     3748.25     43.94 o 
  -6   2   6     4447.79     4256.18     41.97 o 
  -4   2   6     6906.96     6584.12     58.65 o 
  -2   2   6     7127.29     7455.89     60.86 o 
   0   2   6      558.90      394.67      8.37 o 
   2   2   6     2268.94     2419.57     39.30 o 
   4   2   6     2797.98     2559.66     44.26 o 
   6   2   6     3323.17     3484.68     73.73 o 
   8   2   6      181.73      182.64     23.05 o 
  10   2   6      423.12      436.77     46.40 o 
  12   2   6      302.75      370.55     75.39 o 
 -17   3   6      286.96      287.30     20.73 o 
 -15   3   6      104.62      113.60     14.43 o 
 -13   3   6      932.63      860.60     25.14 o 
 -11   3   6     1918.13     1881.70     29.63 o 
  -9   3   6     1270.32     1290.81     22.37 o 
  -7   3   6     1630.65     1554.33     22.71 o 
  -5   3   6     1847.65     1759.61     20.18 o 
  -3   3   6     4226.52     3986.98     31.29 o 
  -1   3   6     1441.74     1264.51     14.76 o 
   1   3   6       15.75       26.55      3.07 o 
   3   3   6     2993.56     3059.34     61.41 o 
   5   3   6     1298.56     1289.23     31.69 o 
   7   3   6     1293.91     1313.62     61.50 o 
   9   3   6      823.07      828.80     38.42 o 
  11   3   6        9.63       -0.81     26.67 o 
  13   3   6      381.18      413.90     54.66 o 
 -16   4   6      270.63      261.05     19.57 o 
 -14   4   6      355.41      338.53     18.83 o 
 -12   4   6      764.62      732.05     19.55 o 
 -10   4   6      964.45      950.25     20.18 o 
  -8   4   6      677.98      711.69     15.21 o 
  -6   4   6       56.96       32.88      4.55 o 
  -4   4   6      571.39      368.23     10.15 o 
  -2   4   6     7955.08     8834.41     70.91 o 
   0   4   6      219.98      202.87      8.31 o 
   2   4   6      358.08      326.48     12.51 o 
   4   4   6      589.08      570.09     20.84 o 
   6   4   6     3378.54     3356.07     72.91 o 
   8   4   6      294.84      261.10     37.34 o 
  10   4   6      169.80      231.11     41.67 o 
  12   4   6      331.04      250.33     46.10 o 
 -17   5   6      191.01      211.43     25.49 o 
 -15   5   6      334.76      363.41     20.82 o 
 -13   5   6     1045.73      951.65     27.14 o 
 -11   5   6     1333.25     1285.35     26.00 o 
  -9   5   6       52.83       46.79      6.70 o 
  -7   5   6      405.65      323.59     10.04 o 
  -5   5   6      876.88      846.19     14.68 o 
  -3   5   6     2178.45     2344.66     24.21 o 
  -1   5   6     1067.65     1037.70     20.14 o 
   1   5   6      866.46      902.23     25.48 o 
   3   5   6     3015.83     3029.89     52.16 o 
   5   5   6     1194.55     1163.01     39.89 o 
   7   5   6      722.65      821.73     37.51 o 
   9   5   6      266.10      220.64     38.65 o 
  11   5   6      343.23      337.90     50.03 o 
  13   5   6      218.93      146.05     43.58 o 
 -16   6   6       47.11       29.44     12.68 o 
 -14   6   6      807.96      819.72     26.16 o 
 -12   6   6     1926.88     1832.44     36.10 o 
 -10   6   6       19.91       25.60      6.55 o 
  -8   6   6     1603.17     1650.15     25.94 o 
  -6   6   6       77.10      116.44      7.30 o 
  -4   6   6     2844.10     2761.90     29.52 o 
  -2   6   6      262.57      241.11      9.54 o 
   0   6   6      442.04      479.50     20.53 o 
   2   6   6     4097.33     4236.66     87.39 o 
   4   6   6     3802.51     3903.80     80.82 o 
   6   6   6      156.27      185.11     21.51 o 
   8   6   6      657.56      607.92     47.86 o 
  10   6   6      120.00      105.59     32.91 o 
  12   6   6      254.84      140.92     43.68 o 
 -17   7   6       26.81       34.75     14.29 o 
 -15   7   6      263.67      313.93     20.32 o 
 -13   7   6      214.46      195.37     15.83 o 
 -11   7   6      745.32      703.29     18.38 o 
  -9   7   6      222.20      227.10     11.79 o 
  -7   7   6      597.10      665.69     15.10 o 
  -5   7   6        3.12        8.19      4.46 o 
  -3   7   6      581.55      606.33     21.07 o 
  -1   7   6      121.77      106.65      9.21 o 
   1   7   6      535.60      524.10     18.28 o 
   3   7   6     3448.78     3459.85     60.98 o 
   5   7   6      184.12      201.30     22.09 o 
   7   7   6     1212.16     1108.62     44.67 o 
   9   7   6        9.85       19.77     18.35 o 
  11   7   6       94.39       59.79     35.33 o 
 -16   8   6       20.99       32.93     12.97 o 
 -14   8   6       69.36       71.27     13.20 o 
 -12   8   6      546.52      509.84     21.07 o 
 -10   8   6      559.51      502.04     18.52 o 
  -8   8   6      833.76      725.90     19.87 o 
  -6   8   6       13.79        4.28      5.63 o 
  -4   8   6      618.50      628.72     16.53 o 
  -2   8   6      346.62      359.13     14.50 o 
   0   8   6       94.19       79.52     10.50 o 
   2   8   6      182.61      201.27     16.78 o 
   4   8   6       34.08       37.33     12.15 o 
   6   8   6      168.76      133.16     33.72 o 
   8   8   6      171.53      173.61     41.72 o 
  10   8   6       17.55       -0.78     18.85 o 
  12   8   6       22.17       12.18     34.63 o 
 -15   9   6        0.18        7.38     11.81 o 
 -13   9   6        0.79       -6.81      9.71 o 
 -11   9   6      450.63      406.55     17.16 o 
  -9   9   6        1.07        1.84      5.88 o 
  -7   9   6      127.38      127.57      9.84 o 
  -5   9   6       99.67      102.38     10.19 o 
  -3   9   6      461.74      483.01     17.12 o 
  -1   9   6      856.73      893.12     25.50 o 
   1   9   6     1347.54     1359.15     37.24 o 
   3   9   6      770.84      747.21     28.68 o 
   5   9   6      498.95      461.60     31.70 o 
   7   9   6      156.81       97.99     22.38 o 
   9   9   6       26.01       40.26     21.13 o 
  11   9   6       53.56       18.12     31.61 o 
 -14  10   6        3.72        8.96     11.50 o 
 -12  10   6       16.30       12.63      9.24 o 
 -10  10   6     1546.15     1458.46     32.08 o 
  -8  10   6      173.46      110.83     10.20 o 
  -6  10   6        2.02       -0.77      6.72 o 
  -4  10   6      389.14      399.63     14.90 o 
  -2  10   6      871.77      848.73     26.72 o 
   0  10   6     1686.45     1708.00     37.18 o 
   2  10   6     1780.11     1710.86     81.59 o 
   4  10   6     3251.80     2999.28     76.74 o 
   6  10   6      508.90      440.45     32.96 o 
   8  10   6       81.59       57.63     21.01 o 
  10  10   6        4.04       -4.12     19.77 o 
 -15  11   6      384.99      342.38     22.67 o 
 -13  11   6       13.72       15.38     11.08 o 
 -11  11   6     1032.91      993.78     28.06 o 
  -9  11   6        7.85       -7.15      8.00 o 
  -7  11   6      325.35      322.97     15.72 o 
  -5  11   6      796.24      734.07     29.93 o 
  -3  11   6      696.67      721.54     22.03 o 
  -1  11   6      304.11      280.04     41.31 o 
   1  11   6      133.62      165.28     18.68 o 
   3  11   6      403.68      359.46     30.63 o 
   5  11   6      696.15      689.68     39.19 o 
   7  11   6      292.78      330.49     32.42 o 
   9  11   6      116.05      118.48     34.88 o 
  11  11   6      161.32      161.18     31.02 o 
 -14  12   6      203.51      173.85     21.17 o 
 -12  12   6      300.85      312.18     21.38 o 
 -10  12   6      467.35      495.18     23.99 o 
  -8  12   6       79.26       80.58     12.85 o 
  -6  12   6      474.91      505.09     18.73 o 
  -4  12   6      503.20      528.87     20.44 o 
  -2  12   6        3.86       -6.52      9.04 o 
   0  12   6     2518.11     2445.80     56.46 o 
   2  12   6      155.76      147.47     26.17 o 
   4  12   6     1133.46     1100.79     59.50 o 
   6  12   6      384.22      313.35     59.64 o 
   8  12   6      139.71      161.28     34.88 o 
  10  12   6      136.67      123.18     29.00 o 
 -13  13   6      148.75      155.10     28.98 o 
 -11  13   6      713.55      832.99     30.58 o 
  -9  13   6       91.50       78.33     13.89 o 
  -7  13   6        6.88       -3.38      9.85 o 
  -5  13   6       33.58       36.28     11.18 o 
  -3  13   6       86.34       88.15     12.32 o 
  -1  13   6     1272.46     1304.90     41.75 o 
   1  13   6       46.31       63.27     15.94 o 
   3  13   6      239.92      290.13     24.45 o 
   5  13   6     1501.69     1433.54     73.98 o 
   7  13   6       79.05       88.83     26.49 o 
   9  13   6       51.07       42.36     24.86 o 
 -12  14   6      534.63      536.94     43.31 o 
 -10  14   6      921.37      882.41     49.62 o 
  -8  14   6      209.97      176.92     17.47 o 
  -6  14   6      641.26      657.65     26.78 o 
  -4  14   6      166.62      169.46     16.53 o 
  -2  14   6      365.50      366.76     25.31 o 
   0  14   6      230.30      267.48     23.71 o 
   2  14   6      478.01      500.92     65.88 o 
   4  14   6      790.37      842.34    121.29 o 
   6  14   6      693.08      689.08     45.27 o 
   8  14   6       17.55       25.77     24.78 o 
 -11  15   6      364.90      387.88     38.86 o 
  -9  15   6      403.28      432.61     37.36 o 
  -7  15   6       52.39       69.31     21.69 o 
  -5  15   6     1828.08     1863.79     48.18 o 
  -3  15   6      444.90      515.30     35.00 o 
  -1  15   6      531.14      542.65     35.86 o 
   1  15   6      236.56      243.87     28.76 o 
   3  15   6      310.65      301.15     32.21 o 
   5  15   6     1811.90     1711.84     65.37 o 
   7  15   6        5.88      -21.68     21.68 o 
 -10  16   6      259.61      283.56     61.35 o 
  -8  16   6       78.74      106.96     29.04 o 
  -6  16   6     2466.18     2597.92    114.65 o 
  -4  16   6      985.81     1088.19     76.40 o 
  -2  16   6      787.38      831.87     43.93 o 
   0  16   6      467.43      511.35     37.28 o 
   2  16   6      423.10      296.57     63.41 o 
   4  16   6      414.99      487.04     39.61 o 
   6  16   6      316.27      259.84     38.65 o 
  -9  17   6      435.06      493.83     64.57 o 
  -7  17   6      212.17      164.97     44.39 o 
  -5  17   6     1844.88     1786.34     96.93 o 
  -3  17   6      967.42      906.20     72.27 o 
  -1  17   6      618.19      484.96     58.28 o 
   1  17   6      354.89      325.86     35.63 o 
   3  17   6      191.47      259.97     42.02 o 
   5  17   6      512.07      429.24     41.69 o 
  -8  18   6      204.72      204.63     49.02 o 
  -6  18   6      488.78      494.32     61.80 o 
  -4  18   6     1029.19     1062.42     77.81 o 
  -2  18   6      243.10      268.85     49.02 o 
   0  18   6      440.56      400.81     58.58 o 
   2  18   6       99.80       90.89     38.35 o 
   4  18   6      436.89      519.40     44.49 o 
  -5  19   6      610.46      527.94     65.53 o 
  -3  19   6      199.64      278.41     54.76 o 
  -1  19   6       81.67       74.59     41.67 o 
   1  19   6      135.49      153.90     44.89 o 
 -17   1   7       39.79       34.90     12.77 o 
 -15   1   7       82.16       65.64     12.17 o 
 -13   1   7       10.41        9.12      8.47 o 
 -11   1   7      689.14      668.36     17.75 o 
  -9   1   7       65.85       68.61      7.33 o 
  -7   1   7       52.90       68.31      6.09 o 
  -5   1   7       71.18      116.85      5.79 o 
  -3   1   7     3163.77     3509.05     28.85 o 
  -1   1   7      346.00      411.76      7.61 o 
   1   1   7      293.76      223.09     26.18 o 
   3   1   7        2.71       -4.84     10.77 o 
   5   1   7       54.59       48.60     18.37 o 
   7   1   7      245.53      276.52     24.51 o 
   9   1   7      113.80      101.59     21.81 o 
  11   1   7        7.11       -7.50     18.89 o 
  13   1   7        7.69       -3.52     33.22 o 
 -16   2   7      100.54       96.95     14.53 o 
 -14   2   7      808.38      732.12     24.81 o 
 -12   2   7       36.51       27.69      7.53 o 
 -10   2   7      237.32      219.55     13.63 o 
  -8   2   7     2269.93     2265.26     29.98 o 
  -6   2   7     1337.56     1319.42     19.09 o 
  -4   2   7        2.67        0.80      2.82 o 
  -2   2   7     1451.05     1283.51     15.42 o 
   0   2   7     3284.14     3367.84     38.45 o 
   2   2   7      228.07      202.34     23.77 o 
   4   2   7      171.46      129.17     16.61 o 
   6   2   7      184.55      180.67     20.17 o 
   8   2   7       60.79       84.14     19.01 o 
  10   2   7      101.40       64.42     20.57 o 
  12   2   7        6.91       -3.72     27.68 o 
 -17   3   7      328.34      277.15     22.96 o 
 -15   3   7      370.32      333.14     23.67 o 
 -13   3   7       45.64       31.21      9.87 o 
 -11   3   7       66.64       55.39      8.25 o 
  -9   3   7     1423.40     1361.69     23.46 o 
  -7   3   7     4303.92     4420.74     42.52 o 
  -5   3   7      294.22      147.91      7.49 o 
  -3   3   7     2261.03     2422.88     22.43 o 
  -1   3   7     1236.89     1185.68     15.63 o 
   1   3   7     7012.15     7599.83     83.99 o 
   3   3   7        7.52       -4.32      9.70 o 
   5   3   7      549.08      571.92     45.04 o 
   7   3   7      523.96      499.86     45.19 o 
   9   3   7      208.83      242.88     40.56 o 
  11   3   7        4.67      -25.16     25.16 o 
 -16   4   7      181.24      186.41     17.55 o 
 -14   4   7      382.65      368.93     19.82 o 
 -12   4   7      158.23      139.81     16.49 o 
 -10   4   7      290.95      284.47     13.16 o 
  -8   4   7     6052.99     5650.06     56.08 o 
  -6   4   7     1118.70      977.45     15.81 o 
  -4   4   7     1669.45     1551.02     21.89 o 
  -2   4   7     2398.77     2394.09     23.30 o 
   0   4   7     7595.89     7760.00     76.33 o 
   2   4   7     1021.80     1110.92     27.70 o 
   4   4   7      194.43      183.59     21.14 o 
   6   4   7      808.95      778.77     51.03 o 
   8   4   7      919.03      958.64     63.41 o 
  10   4   7      108.43       77.61     32.11 o 
  12   4   7      136.29       85.66     37.24 o 
 -17   5   7      255.51      282.32     21.50 o 
 -15   5   7       78.31       85.94     13.56 o 
 -13   5   7      177.87      183.46     15.24 o 
 -11   5   7       75.45       59.44      8.71 o 
  -9   5   7     4175.49     4085.98     47.06 o 
  -7   5   7     1549.56     1490.34     20.85 o 
  -5   5   7     2096.89     1962.59     24.66 o 
  -3   5   7     2713.00     2762.37     28.15 o 
  -1   5   7     3604.43     3581.41     44.79 o 
   1   5   7     2706.43     2781.93     66.83 o 
   3   5   7     4902.05     4867.19     92.28 o 
   5   5   7      407.40      469.04     28.31 o 
   7   5   7     1816.92     1716.48     81.83 o 
   9   5   7      485.18      449.53     50.43 o 
  11   5   7      463.87      430.50     55.96 o 
 -16   6   7      699.67      633.58     26.89 o 
 -14   6   7      627.27      672.24     25.20 o 
 -12   6   7      333.35      374.43     18.60 o 
 -10   6   7      715.85      692.20     17.46 o 
  -8   6   7     5401.69     5355.93     48.78 o 
  -6   6   7     2670.69     2702.21     31.07 o 
  -4   6   7      662.60      558.16     13.89 o 
  -2   6   7     1283.94     1337.15     25.20 o 
   0   6   7     7689.33     7645.59    105.02 o 
   2   6   7     7952.65     8065.12    110.46 o 
   4   6   7        9.71       23.70     13.89 o 
   6   6   7     1215.06     1068.13     42.08 o 
   8   6   7     2396.10     2287.20     97.64 o 
  10   6   7      364.82      401.62     51.44 o 
  12   6   7      132.78      168.70     45.60 o 
 -15   7   7     1635.33     1585.97     37.75 o 
 -13   7   7     1016.78      990.34     28.27 o 
 -11   7   7       34.94       35.94      9.80 o 
  -9   7   7     8037.68     8153.75     68.49 o 
  -7   7   7     2604.53     2510.31     30.89 o 
  -5   7   7      326.97      344.47     12.34 o 
  -3   7   7     1270.18     1292.79     26.27 o 
  -1   7   7     6098.96     5994.44    107.69 o 
   1   7   7     5079.29     4906.28    102.26 o 
   3   7   7      163.16      190.30     20.82 o 
   5   7   7      647.65      648.91     69.35 o 
   7   7   7     1082.61     1132.88     80.83 o 
   9   7   7      798.46      700.97     62.71 o 
  11   7   7      256.25      314.15     53.05 o 
 -16   8   7      888.90      835.74     30.63 o 
 -14   8   7     1717.26     1707.52     38.98 o 
 -12   8   7     1086.76     1048.12     28.80 o 
 -10   8   7     2365.10     2288.82     30.91 o 
  -8   8   7     2267.34     2309.56     38.04 o 
  -6   8   7     3277.89     3410.46     41.07 o 
  -4   8   7      380.22      371.34     15.78 o 
  -2   8   7     3472.18     3471.57     47.87 o 
   0   8   7      409.06      438.96     22.38 o 
   2   8   7     3237.85     3252.42     89.12 o 
   4   8   7       56.75       59.59     17.24 o 
   6   8   7      454.77      450.80     32.38 o 
   8   8   7     1192.12     1280.29     64.42 o 
  10   8   7      256.78      188.73     42.88 o 
 -15   9   7      545.85      533.56     25.40 o 
 -13   9   7     1606.91     1599.19     36.89 o 
 -11   9   7     1064.03     1065.51     25.69 o 
  -9   9   7     3061.55     3032.69     41.64 o 
  -7   9   7     2066.13     2178.69     32.80 o 
  -5   9   7      847.61      805.42     24.17 o 
  -3   9   7     1486.04     1566.07     34.30 o 
  -1   9   7       13.95       13.59     10.83 o 
   1   9   7     2989.91     2868.07     61.35 o 
   3   9   7       80.20       63.70     29.19 o 
   5   9   7     1318.79     1409.94     51.53 o 
   7   9   7      612.54      682.85     46.05 o 
   9   9   7      587.44      686.07     64.62 o 
  11   9   7       48.29       78.21     41.17 o 
 -14  10   7      720.01      754.42     25.39 o 
 -12  10   7      192.51      216.79     17.07 o 
 -10  10   7     2378.97     2358.87     51.99 o 
  -8  10   7     1892.52     1812.32     30.94 o 
  -6  10   7     1354.54     1381.60     27.83 o 
  -4  10   7       13.50        1.04      8.00 o 
  -2  10   7      799.43      747.12     22.17 o 
   0  10   7      698.17      606.17     36.46 o 
   2  10   7     1315.65     1278.50     48.29 o 
   4  10   7      980.67      942.70     63.26 o 
   6  10   7      712.98      704.79     70.66 o 
   8  10   7      789.98      731.85     45.62 o 
  10  10   7      275.74      256.77     50.43 o 
 -15  11   7      165.74      190.83     18.73 o 
 -13  11   7      745.63      804.46     28.41 o 
 -11  11   7      233.89      262.54     17.80 o 
  -9  11   7      740.53      729.96     26.84 o 
  -7  11   7     1090.79     1129.29     26.54 o 
  -5  11   7      306.76      295.34     17.00 o 
  -3  11   7      490.22      461.02     19.35 o 
  -1  11   7      893.48      932.57     34.41 o 
   1  11   7     2118.93     2255.42     53.73 o 
   3  11   7      847.12      801.97     40.24 o 
   5  11   7      456.41      549.95     37.26 o 
   7  11   7      875.59      795.81    122.60 o 
   9  11   7      689.86      582.02    101.76 o 
 -14  12   7       77.42       86.54     15.54 o 
 -12  12   7      373.45      455.73     22.83 o 
 -10  12   7      399.59      469.61     26.64 o 
  -8  12   7      190.86      185.05     17.03 o 
  -6  12   7      159.49      179.14     16.37 o 
  -4  12   7     1798.53     1837.97     37.32 o 
  -2  12   7     1613.94     1585.55     45.12 o 
   0  12   7      994.73      960.60     36.27 o 
   2  12   7      359.94      346.33     25.27 o 
   4  12   7     1167.61     1165.29     98.39 o 
   6  12   7      448.48      488.28     44.24 o 
   8  12   7      284.79      213.84     32.81 o 
 -13  13   7      271.91      239.76     24.77 o 
 -11  13   7      296.91      311.17     22.36 o 
  -9  13   7       87.03      104.49     15.59 o 
  -7  13   7      266.74      324.52     22.71 o 
  -5  13   7     1650.77     1735.31     40.96 o 
  -3  13   7      755.50      796.88     29.79 o 
  -1  13   7      980.29      985.66     46.02 o 
   1  13   7      305.92      247.52     31.44 o 
   3  13   7      698.02      638.61     40.66 o 
   5  13   7      176.26      110.57     24.35 o 
   7  13   7      144.39      182.04     31.42 o 
 -12  14   7      189.08      109.21     76.90 o 
 -10  14   7      276.22      242.55     20.86 o 
  -8  14   7      404.85      386.78     26.32 o 
  -6  14   7      525.98      476.67     27.23 o 
  -4  14   7      496.13      484.36     24.42 o 
  -2  14   7      443.94      421.21     32.93 o 
   0  14   7      230.40      182.27     25.79 o 
   2  14   7       85.34       94.51     22.66 o 
   4  14   7      364.48      317.04     41.27 o 
   6  14   7        2.79      -18.73     18.96 o 
   8  14   7       22.93       -4.10     24.81 o 
 -11  15   7      129.15      106.48     38.55 o 
  -9  15   7       94.28       67.14     18.89 o 
  -7  15   7      301.06      284.22     24.40 o 
  -5  15   7      198.95      202.13     27.83 o 
  -3  15   7      141.36      125.86     23.78 o 
  -1  15   7      121.75      135.77     24.65 o 
   1  15   7       45.89       78.58     22.39 o 
   3  15   7        5.20       11.64     21.08 o 
   5  15   7       59.46       40.74     24.01 o 
   7  15   7        1.24      -22.42     22.42 o 
 -10  16   7       51.43        8.10     23.66 o 
  -8  16   7      215.99      166.89     41.47 o 
  -6  16   7      233.11      187.41     39.05 o 
  -4  16   7       41.30       65.19     33.47 o 
  -2  16   7      189.45      168.55     32.31 o 
   0  16   7        0.46        2.62     19.65 o 
   2  16   7       17.71       27.87     21.35 o 
   4  16   7       41.49       32.22     25.92 o 
  -9  17   7       68.40       82.44     39.36 o 
  -7  17   7       30.50       26.37     33.32 o 
  -5  17   7        0.75        2.52     33.02 o 
  -3  17   7       89.53       36.14     35.23 o 
  -1  17   7        9.94       20.62     22.06 o 
   1  17   7        1.97       -7.92     20.04 o 
   3  17   7       22.80       20.67     24.02 o 
  -6  18   7       66.73       -6.04     34.63 o 
  -4  18   7      123.88      138.20     45.60 o 
  -2  18   7        3.80       13.89     33.32 o 
   0  18   7        0.18       11.58     31.30 o 
   2  18   7        3.99      -21.77     21.77 o 
  -3  19   7       98.16      122.10     40.66 o 
 -16   0   8      438.38      351.13     27.41 o 
 -14   0   8      769.73      759.48     32.96 o 
 -12   0   8     1602.87     1560.27     42.17 o 
 -10   0   8      341.08      318.47     19.19 o 
  -8   0   8      549.18      486.44     19.16 o 
  -6   0   8    11055.93    10335.25    101.41 o 
  -4   0   8     1433.54     1292.83     26.68 o 
  -2   0   8     3597.71     3596.17     42.15 o 
   0   0   8      632.23      525.12     33.92 o 
   2   0   8     5027.05     4973.40    126.73 o 
   4   0   8     1583.47     1634.95     66.43 o 
   6   0   8      107.72       97.33     26.98 o 
   8   0   8      142.22      140.92     33.02 o 
  10   0   8     1011.58     1247.33     75.79 o 
  12   0   8       61.63       35.63     34.02 o 
 -17   1   8      538.96      575.58     24.24 o 
 -15   1   8      630.82      647.56     24.41 o 
 -13   1   8     1444.23     1351.87     31.62 o 
 -11   1   8      280.67      262.28     12.33 o 
  -9   1   8       16.00       15.40      5.58 o 
  -7   1   8     3580.57     3479.63     34.25 o 
  -5   1   8     3369.09     3462.83     30.84 o 
  -3   1   8     1976.09     1693.33     19.51 o 
  -1   1   8     5377.70     5529.92     53.38 o 
   1   1   8     1072.14      993.44     33.17 o 
   3   1   8     2890.63     2956.76    105.49 o 
   5   1   8     1044.95      993.55     37.82 o 
   7   1   8      156.42      220.74     24.32 o 
   9   1   8      502.07      598.53     40.87 o 
  11   1   8       79.38      133.27     40.06 o 
 -16   2   8      340.19      325.69     21.15 o 
 -14   2   8      312.18      302.45     18.47 o 
 -12   2   8     2624.29     2501.02     60.04 o 
 -10   2   8     3067.35     3066.34     39.39 o 
  -8   2   8     1463.93     1392.79     23.40 o 
  -6   2   8     4242.55     4243.60     36.36 o 
  -4   2   8     4855.74     4704.57     37.60 o 
  -2   2   8     3918.62     4230.07     40.57 o 
   0   2   8     1643.83     1757.77     35.43 o 
   2   2   8     2007.64     1916.57     48.38 o 
   4   2   8     6228.00     6226.16    109.00 o 
   6   2   8     1010.03      969.81     39.19 o 
   8   2   8      608.37      519.99     49.93 o 
  10   2   8      175.95      175.85     40.66 o 
  12   2   8       28.61        1.21     33.92 o 
 -17   3   8      252.68      292.84     22.28 o 
 -15   3   8      795.53      752.82     33.56 o 
 -13   3   8     1709.30     1728.06     36.39 o 
 -11   3   8     5113.03     4812.18     54.23 o 
  -9   3   8       77.05       92.95      8.70 o 
  -7   3   8    14646.41    14365.16    108.30 o 
  -5   3   8     3065.61     2858.70     28.89 o 
  -3   3   8     3117.77     3266.50     28.57 o 
  -1   3   8     3243.19     3496.26     38.83 o 
   1   3   8     2168.66     2155.49     40.92 o 
   3   3   8     6143.58     6343.58    108.87 o 
   5   3   8     2092.42     2239.09     85.36 o 
   7   3   8      656.46      745.76     56.17 o 
   9   3   8      537.60      472.98     50.33 o 
  11   3   8      112.22      130.85     38.55 o 
 -16   4   8      370.91      364.19     23.62 o 
 -14   4   8     1768.26     1785.44     38.34 o 
 -12   4   8     2533.92     2510.51     48.27 o 
 -10   4   8      400.37      397.86     14.86 o 
  -8   4   8     3059.44     2999.86     34.76 o 
  -6   4   8     3821.33     3866.10     39.21 o 
  -4   4   8     6249.96     6204.19     46.87 o 
  -2   4   8      801.10      759.57     14.65 o 
   0   4   8     4010.20     4115.46    175.49 o 
   2   4   8     1111.43     1098.77     64.47 o 
   4   4   8     3816.24     3773.08    116.86 o 
   6   4   8       11.71        4.83     20.94 o 
   8   4   8      507.30      521.60     50.43 o 
  10   4   8      489.24      562.77     59.08 o 
 -17   5   8      352.42      376.83     23.99 o 
 -15   5   8      340.82      360.45     21.19 o 
 -13   5   8      259.81      282.52     17.93 o 
 -11   5   8     3474.35     3284.97     46.17 o 
  -9   5   8       67.76       33.31      6.83 o 
  -7   5   8     1343.76     1308.64     21.71 o 
  -5   5   8     1273.69     1346.52     18.73 o 
  -3   5   8     2971.16     2854.59     32.89 o 
  -1   5   8      645.98      662.02     22.45 o 
   1   5   8        5.12       -7.26     11.51 o 
   3   5   8     1221.60     1259.89     45.30 o 
   5   5   8       32.34       -0.50     22.35 o 
   7   5   8      469.98      454.26     48.82 o 
   9   5   8      278.77      311.03     49.02 o 
  11   5   8      283.73      281.63     52.14 o 
 -16   6   8       16.85       18.68     12.89 o 
 -14   6   8       77.99       74.14     13.03 o 
 -12   6   8      482.31      480.26     20.70 o 
 -10   6   8       50.33       49.01      7.89 o 
  -8   6   8      812.17      797.57     16.35 o 
  -6   6   8        8.28        8.33      5.00 o 
  -4   6   8        3.29       -1.98      5.52 o 
  -2   6   8      392.17      381.07     17.39 o 
   0   6   8       12.33       -0.18      9.36 o 
   2   6   8     1494.93     1518.82     47.81 o 
   4   6   8      142.28      182.66     21.92 o 
   6   6   8      410.95      376.15     42.68 o 
   8   6   8       86.77       39.96     31.20 o 
  10   6   8       40.86       72.17     36.94 o 
 -15   7   8       72.04       73.26     13.87 o 
 -13   7   8       25.08       21.21     13.89 o 
 -11   7   8      496.24      527.95     33.84 o 
  -9   7   8       61.79       55.65      7.44 o 
  -7   7   8        1.90       11.02      5.88 o 
  -5   7   8        6.03       -3.94      6.82 o 
  -3   7   8      274.44      267.43     13.82 o 
  -1   7   8      715.68      720.93     26.72 o 
   1   7   8     1720.01     1671.92     51.54 o 
   3   7   8      853.12      870.15     57.98 o 
   5   7   8       24.06        7.51     15.39 o 
   7   7   8       88.18       53.55     28.18 o 
   9   7   8        1.39       12.68     31.51 o 
 -16   8   8       58.15       61.65     15.22 o 
 -14   8   8        9.29        8.42     11.02 o 
 -12   8   8      118.71      102.03     13.13 o 
 -10   8   8       20.67       22.42      9.48 o 
  -8   8   8       25.28       27.10      7.62 o 
  -6   8   8        4.08       -5.63      6.08 o 
  -4   8   8      161.80      132.55     13.18 o 
  -2   8   8      313.79      344.29     18.14 o 
   0   8   8      257.05      290.33     20.17 o 
   2   8   8      289.66      281.43     25.40 o 
   4   8   8       33.91       25.97     17.22 o 
   6   8   8        1.32        0.92     21.89 o 
   8   8   8       10.59       34.12     30.60 o 
  10   8   8        4.43       18.02     32.21 o 
 -15   9   8       99.48       70.67     13.66 o 
 -13   9   8        0.56        0.96     10.30 o 
 -11   9   8       87.37       64.74     11.71 o 
  -9   9   8       52.52       34.40      9.18 o 
  -7   9   8        0.15       -6.52      7.13 o 
  -5   9   8      593.07      586.31     20.96 o 
  -3   9   8      710.23      677.77     23.92 o 
  -1   9   8      661.59      711.45     29.20 o 
   1   9   8       60.87       58.20     16.41 o 
   3   9   8        5.91       10.59     14.22 o 
   5   9   8       10.72       21.19     18.15 o 
   7   9   8        2.80       14.87     19.54 o 
   9   9   8       20.66       -8.76     32.01 o 
 -14  10   8       44.36       31.84     12.63 o 
 -12  10   8       40.47       48.78     12.20 o 
 -10  10   8        9.60        5.53      9.90 o 
  -8  10   8        4.85       19.19      9.60 o 
  -6  10   8       97.68       98.51     12.62 o 
  -4  10   8      161.05      171.83     14.18 o 
  -2  10   8     1094.72     1113.30     36.05 o 
   0  10   8       12.27       14.97     12.34 o 
   2  10   8        0.79       -0.43     15.18 o 
   4  10   8       29.85       54.21     18.56 o 
   6  10   8        9.91       11.59     18.28 o 
   8  10   8       15.05       14.19     30.90 o 
 -13  11   8      233.50      198.55     18.19 o 
 -11  11   8      145.27      143.29     15.50 o 
  -9  11   8      102.01       76.80     14.10 o 
  -7  11   8       10.16        3.78     10.07 o 
  -5  11   8      347.66      322.60     18.37 o 
  -3  11   8      318.11      275.39     26.95 o 
  -1  11   8      229.72      218.97     21.26 o 
   1  11   8       13.65       33.30     21.64 o 
   3  11   8       17.31       21.69     17.30 o 
   5  11   8       34.41       45.63     21.33 o 
   7  11   8       42.66       30.37     21.98 o 
   9  11   8        7.11       18.22     32.61 o 
 -14  12   8      160.23      188.81     19.54 o 
 -12  12   8      481.62      402.32     22.74 o 
 -10  12   8      476.58      400.70     23.68 o 
  -8  12   8       69.61       63.48     13.38 o 
  -6  12   8      483.43      511.66     25.99 o 
  -4  12   8     1004.42     1020.60     31.48 o 
  -2  12   8      316.32      369.43     27.42 o 
   0  12   8      126.73      118.48     22.75 o 
   2  12   8       40.18       21.44     36.39 o 
   4  12   8      134.03      153.64     28.54 o 
   6  12   8      298.11      275.94     33.08 o 
   8  12   8        7.28      -18.56     22.06 o 
 -13  13   8      488.87      541.48     29.60 o 
 -11  13   8      492.92      494.26     28.88 o 
  -9  13   8      465.82      451.75     24.85 o 
  -7  13   8      893.06      909.19     35.28 o 
  -5  13   8     2522.48     2530.89     51.87 o 
  -3  13   8      589.00      672.55     39.33 o 
  -1  13   8      245.78      264.00     24.24 o 
   1  13   8      322.77      288.79     31.22 o 
   3  13   8      248.40      245.31     30.46 o 
   5  13   8      678.10      683.13     69.10 o 
   7  13   8       10.27       27.61     24.59 o 
 -12  14   8      799.03      872.47     37.85 o 
 -10  14   8      681.92      720.82     40.03 o 
  -8  14   8      355.54      405.82     34.35 o 
  -6  14   8     2004.42     1863.36     50.58 o 
  -4  14   8     1025.95      986.35     37.18 o 
  -2  14   8      231.01      299.13     60.65 o 
   0  14   8      448.73      425.78     35.41 o 
   2  14   8      310.01      355.49     35.68 o 
   4  14   8      536.61      491.43     45.55 o 
   6  14   8      388.13      369.19     38.97 o 
 -11  15   8      809.52      815.19     40.13 o 
  -9  15   8      598.16      713.54     35.56 o 
  -7  15   8       84.56      112.69     20.02 o 
  -5  15   8      462.51      453.84     29.17 o 
  -3  15   8      917.37      933.64     47.75 o 
  -1  15   8      184.28      158.05     26.38 o 
   1  15   8      323.36      296.08     36.69 o 
   3  15   8       77.36       87.05     26.37 o 
   5  15   8     1306.71     1290.11     80.32 o 
 -10  16   8      326.40      246.61     48.72 o 
  -8  16   8        5.25       23.94     31.25 o 
  -6  16   8      198.54      180.02     22.79 o 
  -4  16   8      373.60      366.92     35.12 o 
  -2  16   8      268.58      331.60     34.82 o 
   0  16   8      204.93      208.80     29.98 o 
   2  16   8      133.00      128.62     28.67 o 
   4  16   8      454.02      466.59     42.76 o 
  -7  17   8        6.29       12.28     34.02 o 
  -5  17   8      476.65      443.81     38.87 o 
  -3  17   8      297.05      281.38     33.44 o 
  -1  17   8       84.64      126.71     28.43 o 
   1  17   8      236.26      279.78     35.78 o 
  -4  18   8      420.37      385.31     60.59 o 
  -2  18   8      253.54      292.41     60.49 o 
 -17   1   9        2.73       -7.68     10.68 o 
 -15   1   9        0.41       12.35      9.77 o 
 -13   1   9      419.36      351.24     17.39 o 
 -11   1   9       79.84       87.47      9.04 o 
  -9   1   9       74.16       80.38      8.91 o 
  -7   1   9      263.15      269.13     10.50 o 
  -5   1   9      621.86      632.54     12.33 o 
  -3   1   9       14.28        5.28      4.33 o 
  -1   1   9      135.38      141.04      9.95 o 
   1   1   9      315.03      270.06     20.97 o 
   3   1   9      133.72      150.37     19.25 o 
   5   1   9        0.40      -12.78     12.78 o 
   7   1   9     1438.74     1454.56     51.82 o 
   9   1   9      306.85      279.32     44.69 o 
  11   1   9       43.50       90.89     39.26 o 
 -16   2   9       66.25       91.72     13.60 o 
 -14   2   9        5.82       10.76      9.53 o 
 -12   2   9        2.21        3.88      7.62 o 
 -10   2   9      604.56      575.77     16.12 o 
  -8   2   9     1948.08     1958.16     25.57 o 
  -6   2   9       40.13       58.63      5.82 o 
  -4   2   9      861.27      872.67     14.01 o 
  -2   2   9      193.07      185.14     12.20 o 
   0   2   9     2121.43     2028.28     67.79 o 
   2   2   9       97.67       82.63     16.42 o 
   4   2   9     1098.65     1092.07     50.53 o 
   6   2   9     1047.79      971.93     60.70 o 
   8   2   9      328.21      350.28     45.70 o 
  10   2   9      205.97      153.20     41.97 o 
 -17   3   9       15.31       17.57     12.83 o 
 -15   3   9      151.73      111.42     14.50 o 
 -13   3   9      400.66      422.10     20.53 o 
 -11   3   9      881.62      903.22     23.44 o 
  -9   3   9        4.10       -0.14      5.76 o 
  -7   3   9      451.26      427.79     11.40 o 
  -5   3   9     1107.17     1175.25     16.81 o 
  -3   3   9      835.53      731.15     16.96 o 
  -1   3   9      453.50      443.41     17.15 o 
   1   3   9     1434.10     1344.56     63.11 o 
   3   3   9     4984.39     4949.44    138.70 o 
   5   3   9       69.60       60.19     25.06 o 
   7   3   9      165.77      149.67     34.52 o 
   9   3   9       37.00      -12.48     28.79 o 
 -16   4   9      535.81      545.78     27.86 o 
 -14   4   9     1399.41     1306.14     33.56 o 
 -12   4   9      480.74      492.04     21.00 o 
 -10   4   9      330.30      293.78     14.39 o 
  -8   4   9     1323.92     1366.21     22.71 o 
  -6   4   9       14.75        5.74      4.28 o 
  -4   4   9      137.16      143.47      8.16 o 
  -2   4   9      652.82      611.68     35.18 o 
   0   4   9     3659.52     3651.40     76.30 o 
   2   4   9     3048.17     3233.06    106.39 o 
   4   4   9       16.75       -9.46     18.92 o 
   6   4   9      433.52      403.13     44.49 o 
   8   4   9       30.18       72.07     33.92 o 
  10   4   9        4.48       -0.50     30.90 o 
 -15   5   9      696.51      690.28     30.07 o 
 -13   5   9      687.49      713.63     25.15 o 
 -11   5   9      441.96      446.48     21.19 o 
  -9   5   9     2927.05     2910.23     36.17 o 
  -7   5   9     1095.59     1067.24     21.58 o 
  -5   5   9      544.40      596.44     20.62 o 
  -3   5   9      569.11      588.98     21.08 o 
  -1   5   9     1717.02     1700.83     80.42 o 
   1   5   9     1472.48     1500.92    105.49 o 
   3   5   9       62.27       76.40     24.96 o 
   5   5   9       89.90       90.39     27.48 o 
   7   5   9      213.77      155.21     36.34 o 
   9   5   9      133.87      106.80     38.55 o 
 -16   6   9      282.86      267.92     23.43 o 
 -14   6   9      856.87      845.38     29.04 o 
 -12   6   9      257.97      284.90     16.09 o 
 -10   6   9     1728.30     1678.43     29.23 o 
  -8   6   9     1935.52     1916.07     35.84 o 
  -6   6   9     3094.69     3260.57     37.65 o 
  -4   6   9     1838.20     1722.59     36.50 o 
  -2   6   9     1979.70     1892.33     37.82 o 
   0   6   9        9.13        4.12     12.69 o 
   2   6   9     1253.91     1246.08    111.33 o 
   4   6   9       14.43       45.40     26.57 o 
   6   6   9      531.63      588.43     52.14 o 
   8   6   9      450.53      425.07     52.64 o 
  10   6   9      120.21      102.17     38.95 o 
 -15   7   9      180.50      224.64     19.12 o 
 -13   7   9      860.84      894.78     25.71 o 
 -11   7   9      569.46      571.06     20.30 o 
  -9   7   9     2699.37     2684.46     52.11 o 
  -7   7   9     1164.06     1232.32     22.74 o 
  -5   7   9     2559.28     2738.87     39.88 o 
  -3   7   9     2825.75     2702.62     47.95 o 
  -1   7   9      230.90      246.21     23.96 o 
   1   7   9     2165.90     2172.99     81.63 o 
   3   7   9      224.49      247.08     34.98 o 
   5   7   9      821.28      722.41     57.17 o 
   7   7   9      527.16      495.13     55.26 o 
   9   7   9      352.88      348.87     54.35 o 
 -14   8   9      221.93      295.55     18.51 o 
 -12   8   9      601.65      643.66     37.96 o 
 -10   8   9     1897.99     1829.37     37.60 o 
  -8   8   9     2015.21     2010.51     31.35 o 
  -6   8   9      649.35      646.15     19.98 o 
  -4   8   9      745.98      752.39     34.66 o 
  -2   8   9     2180.84     2209.21     56.07 o 
   0   8   9     3101.90     3019.43     74.77 o 
   2   8   9     1598.86     1656.91     54.77 o 
   4   8   9      360.71      429.79     72.93 o 
   6   8   9      452.61      512.94     53.15 o 
   8   8   9      892.85      693.11     65.12 o 
 -15   9   9      402.81      471.64     25.11 o 
 -13   9   9      315.59      337.36     21.32 o 
 -11   9   9      486.11      449.57     21.70 o 
  -9   9   9     3230.25     3131.44     50.24 o 
  -7   9   9     1084.92     1116.64     43.74 o 
  -5   9   9      165.33      184.37     16.74 o 
  -3   9   9     1704.64     1577.55     40.36 o 
  -1   9   9     2856.99     2915.63     73.94 o 
   1   9   9     1710.52     1765.10     58.33 o 
   3   9   9      273.66      252.42     27.13 o 
   5   9   9      339.49      385.52     64.07 o 
   7   9   9      801.90      852.25     70.06 o 
 -14  10   9       93.66       87.15     15.40 o 
 -12  10   9      822.28      816.14     28.60 o 
 -10  10   9     1195.78     1206.03     31.52 o 
  -8  10   9     1772.74     1778.13     44.72 o 
  -6  10   9      571.52      635.51     23.90 o 
  -4  10   9     2395.58     2284.62     51.84 o 
  -2  10   9      795.19      803.85     32.58 o 
   0  10   9      475.99      531.40     34.94 o 
   2  10   9      301.06      265.36     31.86 o 
   4  10   9      106.15       84.35     32.21 o 
   6  10   9      427.77      476.40     59.03 o 
   8  10   9      327.51      305.39     52.64 o 
 -13  11   9      181.21      175.43     18.31 o 
 -11  11   9      792.55      767.43     28.06 o 
  -9  11   9     1650.05     1695.98     48.51 o 
  -7  11   9      895.73      912.99     31.09 o 
  -5  11   9     1367.22     1366.23     45.18 o 
  -3  11   9      510.62      557.33     33.30 o 
  -1  11   9      818.76      860.91    110.42 o 
   1  11   9        5.98       14.67     18.07 o 
   3  11   9       28.18       22.23     24.56 o 
   5  11   9      113.92      130.33     36.14 o 
   7  11   9      288.62      247.11     48.42 o 
 -12  12   9      236.34      219.48     21.37 o 
 -10  12   9      877.66      834.64     32.06 o 
  -8  12   9     1511.57     1456.92     45.51 o 
  -6  12   9      102.12      134.20     19.16 o 
  -4  12   9      122.93      156.49     19.92 o 
  -2  12   9     1326.47     1313.40     58.52 o 
   0  12   9      167.16       97.51     22.61 o 
   2  12   9       77.85       44.11     20.34 o 
   4  12   9        2.87       16.72     20.09 o 
   6  12   9      276.53      240.95     32.44 o 
 -11  13   9      196.41      195.91     21.10 o 
  -9  13   9      537.97      518.11     34.35 o 
  -7  13   9       32.74       31.07     15.54 o 
  -5  13   9      107.90      100.48     19.78 o 
  -3  13   9       83.21       71.94     24.01 o 
  -1  13   9     1086.19     1108.67    108.10 o 
   1  13   9      292.65      317.53     32.94 o 
   3  13   9       75.34       36.64     21.96 o 
   5  13   9      100.34       67.33     25.04 o 
 -10  14   9       29.29        7.86     16.53 o 
  -8  14   9        6.49       10.64     15.28 o 
  -6  14   9        8.71       14.16     15.70 o 
  -4  14   9       69.88       94.04     23.77 o 
  -2  14   9      584.58      605.91     40.90 o 
   0  14   9      249.71      188.60     47.51 o 
   2  14   9      150.40      142.51     28.49 o 
   4  14   9      303.07      318.83     37.46 o 
  -9  15   9        6.73       21.35     17.60 o 
  -7  15   9        0.88        5.23     15.33 o 
  -5  15   9       16.11       15.79     20.09 o 
  -3  15   9       57.73       40.16     21.60 o 
  -1  15   9      373.09      319.08     34.19 o 
   1  15   9       19.76       57.91     24.04 o 
   3  15   9      228.28      213.22     46.10 o 
  -8  16   9        2.65       12.94     16.23 o 
  -6  16   9        0.22       -0.64     15.25 o 
  -4  16   9        1.09      -15.54     23.35 o 
  -2  16   9       16.07       10.12     20.99 o 
   0  16   9      104.54       65.93     25.67 o 
   2  16   9       13.94       43.65     25.03 o 
  -5  17   9        1.08       -6.54     21.42 o 
  -3  17   9       25.63        4.23     22.67 o 
  -1  17   9       61.28      -22.46     22.46 o 
 -16   0  10      437.46      430.39     30.72 o 
 -14   0  10     1000.83      974.72     37.61 o 
 -12   0  10     3731.83     3688.93     71.74 o 
 -10   0  10     6344.92     6430.77     87.72 o 
  -8   0  10       78.07       58.72     12.49 o 
  -6   0  10     8561.29     8431.72     89.41 o 
  -4   0  10     1836.75     1932.66     35.50 o 
  -2   0  10     1475.66     1408.58     42.35 o 
   0   0  10      811.71      696.54     44.29 o 
   2   0  10     2164.56     2060.62     77.10 o 
   4   0  10     8394.97     8698.66    209.46 o 
   6   0  10      190.61      160.34     34.63 o 
 -15   1  10     1129.05     1136.47     32.06 o 
 -13   1  10     2241.68     2189.53     38.70 o 
 -11   1  10     1769.09     1816.97     33.08 o 
  -9   1  10      163.85      195.03     11.36 o 
  -7   1  10     6720.19     6737.50     54.22 o 
  -5   1  10     1181.04     1202.50     19.84 o 
  -3   1  10     2019.11     1952.57     29.25 o 
  -1   1  10      826.43      898.93     34.01 o 
   1   1  10     2369.18     2429.03     59.68 o 
   3   1  10     1928.21     1910.55     54.33 o 
   5   1  10     2879.76     2826.29     70.78 o 
   7   1  10       81.11       95.62     32.91 o 
   9   1  10      526.83      519.58     54.05 o 
 -16   2  10      649.76      636.95     24.91 o 
 -14   2  10     1154.33     1122.14     28.71 o 
 -12   2  10     1196.44     1236.25     47.49 o 
 -10   2  10      108.46      116.67      9.39 o 
  -8   2  10       30.05       15.78      5.77 o 
  -6   2  10     6610.60     6590.80     52.65 o 
  -4   2  10     1112.42     1231.62     23.22 o 
  -2   2  10      493.55      505.36     33.83 o 
   0   2  10     1127.15     1045.42     55.81 o 
   2   2  10      986.59      959.85     54.35 o 
   4   2  10     1923.15     1935.11     82.74 o 
   6   2  10       30.70       -3.02     24.66 o 
   8   2  10      398.63      341.32     49.12 o 
 -15   3  10      183.59      203.08     16.16 o 
 -13   3  10      534.05      526.14     20.78 o 
 -11   3  10      602.91      631.01     19.09 o 
  -9   3  10       57.71       56.14      7.52 o 
  -7   3  10      328.19      345.21     11.07 o 
  -5   3  10     2306.03     2454.34     32.22 o 
  -3   3  10      298.04      361.89     14.70 o 
  -1   3  10     1203.18     1134.87     41.02 o 
   1   3  10       11.72      -16.61     17.41 o 
   3   3  10      981.48      929.15     57.58 o 
   5   3  10      130.07      119.98     32.71 o 
   7   3  10        6.70       -0.10     25.06 o 
   9   3  10      280.11      228.59     45.70 o 
 -16   4  10      282.93      311.73     24.11 o 
 -14   4  10       26.15       23.02     11.13 o 
 -12   4  10      713.74      712.96     30.22 o 
 -10   4  10      315.30      291.77     12.50 o 
  -8   4  10      397.70      398.84     12.24 o 
  -6   4  10      743.24      806.83     17.38 o 
  -4   4  10      161.14      149.61     16.01 o 
  -2   4  10      549.74      599.38     25.76 o 
   0   4  10      281.37      338.71     37.14 o 
   2   4  10       17.59        1.71     19.73 o 
   4   4  10      801.30      753.21     55.76 o 
   6   4  10      110.42      120.79     31.81 o 
   8   4  10        2.41       24.86     32.31 o 
 -15   5  10       15.32        9.75     12.00 o 
 -13   5  10      215.50      232.67     16.16 o 
 -11   5  10      742.99      678.02     21.54 o 
  -9   5  10      588.84      612.74     17.32 o 
  -7   5  10     1454.94     1415.88     28.20 o 
  -5   5  10     1878.42     1858.05     44.55 o 
  -3   5  10        4.32        0.63      9.70 o 
  -1   5  10      504.22      553.45     44.74 o 
   1   5  10      148.81      120.18     27.88 o 
   3   5  10     1038.20      955.42     60.80 o 
   5   5  10       42.99       45.60     29.19 o 
   7   5  10        7.37       -1.61     29.29 o 
   9   5  10       76.04      112.63     40.87 o 
 -14   6  10      141.86      128.18     14.41 o 
 -12   6  10       73.69       50.65     10.70 o 
 -10   6  10      417.63      424.45     17.86 o 
  -8   6  10     1311.95     1273.04     25.37 o 
  -6   6  10     3778.73     3668.93     53.65 o 
  -4   6  10      301.67      320.39     18.65 o 
  -2   6  10      790.12      732.88     29.01 o 
   0   6  10     1030.94     1075.56     43.21 o 
   2   6  10      131.21       87.07     29.49 o 
   4   6  10      109.14      156.72     35.63 o 
   6   6  10        9.19        7.25     27.58 o 
   8   6  10       38.10       15.70     30.60 o 
 -15   7  10       16.01        8.87     11.42 o 
 -13   7  10        7.72       11.92     10.04 o 
 -11   7  10      511.50      456.65     21.50 o 
  -9   7  10      162.93      169.69     13.39 o 
  -7   7  10      970.73      990.48     24.85 o 
  -5   7  10      783.31      871.79     28.30 o 
  -3   7  10     2032.71     1795.23     45.28 o 
  -1   7  10      653.79      718.95     37.10 o 
   1   7  10      337.15      359.24     28.75 o 
   3   7  10        2.64        7.85     22.04 o 
   5   7  10        7.95       18.62     26.27 o 
   7   7  10        7.06       20.33     30.10 o 
 -14   8  10       13.69       18.82     12.16 o 
 -12   8  10      106.46       97.74     14.33 o 
 -10   8  10      465.05      437.57     24.14 o 
  -8   8  10       17.02       22.83      9.23 o 
  -6   8  10      113.59       79.23     13.68 o 
  -4   8  10        0.58      -11.09     11.09 o 
  -2   8  10      780.47      708.20     37.31 o 
   0   8  10      483.63      470.40     32.63 o 
   2   8  10      120.61      107.83     22.00 o 
   4   8  10        0.06      -11.37     22.55 o 
   6   8  10        2.75      -19.93     25.37 o 
   8   8  10       30.75       22.65     32.91 o 
 -13   9  10       65.09       51.32     13.45 o 
 -11   9  10       12.30       14.54     11.76 o 
  -9   9  10       13.30       24.27     12.01 o 
  -7   9  10       12.01       -6.97     12.17 o 
  -5   9  10      685.89      593.63     26.04 o 
  -3   9  10      201.98      237.51     21.79 o 
  -1   9  10       29.52       35.45     17.81 o 
   1   9  10       55.10       36.39     27.93 o 
   3   9  10       99.28       73.69     21.72 o 
   5   9  10        2.84        7.95     29.09 o 
   7   9  10        8.99       25.16     34.83 o 
 -14  10  10       70.14       58.95     14.92 o 
 -12  10  10      465.99      472.30     24.14 o 
 -10  10  10        3.53       -2.37     11.29 o 
  -8  10  10      235.30      296.49     44.07 o 
  -6  10  10      352.68      407.95     26.70 o 
  -4  10  10     1156.56     1153.26     34.92 o 
  -2  10  10      754.60      831.51     42.67 o 
   0  10  10       36.87       34.37     18.08 o 
   2  10  10      130.97      142.36     46.80 o 
   4  10  10       83.59       76.17     24.34 o 
   6  10  10      101.41       86.06     37.65 o 
 -13  11  10      218.55      236.66     20.27 o 
 -11  11  10      232.84      296.57     23.26 o 
  -9  11  10       90.12       93.02     18.31 o 
  -7  11  10      563.73      589.64     31.53 o 
  -5  11  10     1027.38      964.32     36.53 o 
  -3  11  10      330.52      362.08     32.87 o 
  -1  11  10      141.76      138.92     36.29 o 
   1  11  10      296.69      263.16     30.45 o 
   3  11  10      573.62      532.83     98.74 o 
   5  11  10       21.71       19.83     27.98 o 
 -12  12  10      260.02      303.84     24.70 o 
 -10  12  10       24.63       17.95     15.66 o 
  -8  12  10      403.58      443.27     29.65 o 
  -6  12  10      499.66      463.45     28.91 o 
  -4  12  10      429.93      411.82     27.96 o 
  -2  12  10       35.76       54.96     21.44 o 
   0  12  10       84.36       76.38     23.22 o 
   2  12  10      366.98      331.86     34.00 o 
   4  12  10       48.96       54.83     24.00 o 
 -11  13  10       87.36       75.72     19.99 o 
  -9  13  10       79.08       87.98     19.48 o 
  -7  13  10      237.24      278.71     25.87 o 
  -5  13  10      398.19      415.30     28.94 o 
  -3  13  10      157.58      156.61     26.87 o 
  -1  13  10       75.40       69.96     22.64 o 
   1  13  10        2.47       -3.96     19.19 o 
   3  13  10       29.65       17.18     23.00 o 
 -10  14  10       25.32       29.00     18.47 o 
  -8  14  10      215.87      246.44     25.73 o 
  -6  14  10      252.92      259.67     37.24 o 
  -4  14  10      389.40      449.99     38.25 o 
  -2  14  10       79.12      131.53     27.00 o 
   0  14  10       12.08        5.87     19.64 o 
   2  14  10       42.03       85.60     33.57 o 
  -7  15  10      398.51      415.89     31.06 o 
  -5  15  10      312.58      328.45     35.86 o 
  -3  15  10      100.36       75.59     24.33 o 
  -1  15  10      123.47       83.84     25.07 o 
   1  15  10      364.14      313.94     43.63 o 
  -6  16  10      318.75      236.69     33.58 o 
  -4  16  10      164.46       80.36     26.04 o 
  -2  16  10      224.32      222.97     33.01 o 
 -15   1  11        4.99       -9.72      9.72 o 
 -13   1  11      433.09      414.30     19.63 o 
 -11   1  11      164.89      162.88     11.61 o 
  -9   1  11      204.99      229.63     11.00 o 
  -7   1  11      281.72      316.99     11.96 o 
  -5   1  11      258.49      255.10     13.01 o 
  -3   1  11       19.62       18.21      8.96 o 
  -1   1  11       26.59       15.03     13.27 o 
   1   1  11      115.75      124.46     19.87 o 
   3   1  11      169.52      101.36     31.00 o 
   5   1  11        2.95      -21.64     23.96 o 
   7   1  11        7.71       43.58     31.40 o 
 -16   2  11      241.10      263.49     19.04 o 
 -14   2  11      194.79      162.72     15.25 o 
 -12   2  11      489.22      490.95     18.45 o 
 -10   2  11      600.78      632.50     16.75 o 
  -8   2  11      298.92      297.41     11.40 o 
  -6   2  11        2.99        5.42      7.35 o 
  -4   2  11        4.18        2.34      7.32 o 
  -2   2  11      143.32      147.79     13.26 o 
   0   2  11        8.37       10.97     18.62 o 
   2   2  11       33.93       38.65     24.26 o 
   4   2  11       58.21       65.43     28.59 o 
   6   2  11      538.12      471.67     50.33 o 
   8   2  11       15.37      -27.98     27.98 o 
 -15   3  11       39.06       43.71     12.22 o 
 -13   3  11      424.80      438.69     18.42 o 
 -11   3  11     1044.14     1047.37     24.27 o 
  -9   3  11     1429.00     1480.51     22.80 o 
  -7   3  11       94.00       66.19      8.27 o 
  -5   3  11      478.72      567.92     19.00 o 
  -3   3  11       97.75      107.00     15.28 o 
  -1   3  11      213.98      209.67     33.22 o 
   1   3  11        5.43       23.15     20.63 o 
   3   3  11      145.41      155.51     33.52 o 
   5   3  11      183.78      158.63     35.43 o 
   7   3  11      310.67      359.24     50.63 o 
 -14   4  11      332.15      347.40     17.95 o 
 -12   4  11      414.36      413.17     17.67 o 
 -10   4  11      776.63      817.42     19.59 o 
  -8   4  11      942.13      996.64     18.47 o 
  -6   4  11       30.93        1.87      9.53 o 
  -4   4  11     1133.86     1195.07     42.85 o 
  -2   4  11     1020.18     1029.06     34.11 o 
   0   4  11       84.22      123.71     30.00 o 
   2   4  11      199.23      246.41     38.65 o 
   4   4  11      293.25      285.56     40.77 o 
   6   4  11      942.81      865.94     63.01 o 
   8   4  11       99.82      130.05     39.46 o 
 -15   5  11       91.09      106.27     12.97 o 
 -13   5  11      312.17      333.60     17.19 o 
 -11   5  11     1664.93     1656.11     30.48 o 
  -9   5  11      157.45      178.28     11.63 o 
  -7   5  11       37.57       43.82     10.77 o 
  -5   5  11     1080.00     1174.15     37.28 o 
  -3   5  11     2144.74     1988.44     47.83 o 
  -1   5  11      207.50      217.92     35.83 o 
   1   5  11      650.27      657.38     52.64 o 
   3   5  11      371.02      365.58     45.19 o 
   5   5  11      560.60      548.98     54.96 o 
   7   5  11      444.72      534.48     58.58 o 
 -14   6  11      134.44       93.11     13.98 o 
 -12   6  11      307.75      300.08     19.67 o 
 -10   6  11     1597.29     1625.22     36.40 o 
  -8   6  11      707.79      700.62     24.57 o 
  -6   6  11       13.60        9.29     12.42 o 
  -4   6  11     1984.03     2005.37     58.84 o 
  -2   6  11     1025.09      990.02     43.40 o 
   0   6  11     1142.10     1213.20     67.54 o 
   2   6  11      108.31      105.19     32.41 o 
   4   6  11      445.82      415.81     48.92 o 
   6   6  11      515.27      572.03     58.78 o 
 -13   7  11      142.35      127.13     16.00 o 
 -11   7  11      928.42      918.69     29.06 o 
  -9   7  11     1477.97     1451.03     38.88 o 
  -7   7  11      709.68      710.12     31.77 o 
  -5   7  11       46.95       71.71     17.24 o 
  -3   7  11     2007.03     1938.92     70.70 o 
  -1   7  11      690.61      712.23     38.42 o 
   1   7  11      480.33      442.28     48.62 o 
   3   7  11      143.86       87.37     31.61 o 
   5   7  11      370.95      409.17     51.33 o 
   7   7  11      446.61      512.34     61.30 o 
 -14   8  11      299.66      293.83     21.65 o 
 -12   8  11      461.31      493.56     24.50 o 
 -10   8  11     1531.12     1539.86     41.20 o 
  -8   8  11      519.45      464.01     32.46 o 
  -6   8  11      451.49      484.54     28.49 o 
  -4   8  11     2108.93     2008.20     51.25 o 
  -2   8  11      478.84      506.65     35.19 o 
   0   8  11      526.95      542.21     36.48 o 
   2   8  11      369.06      379.37     46.80 o 
   4   8  11      212.25      198.49     42.78 o 
   6   8  11      134.07      142.23     39.56 o 
 -13   9  11      318.18      302.37     22.11 o 
 -11   9  11      486.06      514.96     27.82 o 
  -9   9  11      895.68      887.80     38.16 o 
  -7   9  11      541.44      506.73     29.79 o 
  -5   9  11     1043.29     1071.62     38.59 o 
  -3   9  11     1691.38     1618.84     58.35 o 
  -1   9  11     1165.30     1201.65     98.74 o 
   1   9  11      395.27      430.11     34.77 o 
   3   9  11      124.52      114.14     34.83 o 
   5   9  11       53.97        6.54     32.51 o 
 -12  10  11      164.89      190.72     19.19 o 
 -10  10  11      579.30      604.19     33.95 o 
  -8  10  11      844.13      861.20     37.76 o 
  -6  10  11      332.59      348.39     31.18 o 
  -4  10  11     1315.22     1311.34     80.66 o 
  -2  10  11     1940.62     1886.62     64.01 o 
   0  10  11      778.73      795.54     43.72 o 
   2  10  11      307.12      340.19     38.50 o 
   4  10  11       14.50       14.39     28.79 o 
 -11  11  11      215.14      247.13     26.48 o 
  -9  11  11      677.82      668.71     61.06 o 
  -7  11  11      439.27      419.83     29.76 o 
  -5  11  11      533.82      533.45     31.57 o 
  -3  11  11      657.28      631.78     67.74 o 
  -1  11  11      876.50      740.96     43.65 o 
   1  11  11      502.86      458.71     38.37 o 
   3  11  11      207.95      202.94     34.73 o 
 -10  12  11       58.50       57.14     18.98 o 
  -8  12  11      550.25      565.29     33.61 o 
  -6  12  11      286.60      321.14     35.10 o 
  -4  12  11      189.92      192.19     44.39 o 
  -2  12  11       86.91       84.49     37.19 o 
   0  12  11      373.00      331.79     34.73 o 
   2  12  11      379.54      415.61     80.32 o 
  -9  13  11      147.46      132.06     23.39 o 
  -7  13  11      155.65      109.50     20.26 o 
  -5  13  11       25.83       17.09     16.65 o 
  -3  13  11       27.22       42.65     20.82 o 
  -1  13  11      116.95      150.75     27.77 o 
   1  13  11       52.16       67.94     58.73 o 
  -8  14  11      146.08      144.42     23.66 o 
  -6  14  11        4.44        9.66     16.93 o 
  -4  14  11       17.83       31.40     22.51 o 
  -2  14  11        7.82       25.29     21.75 o 
   0  14  11       77.29      114.92     33.97 o 
  -5  15  11       21.86       28.72     22.66 o 
  -3  15  11       22.11       48.35     23.80 o 
 -14   0  12      197.54      186.55     20.47 o 
 -12   0  12     1426.53     1514.51     40.06 o 
 -10   0  12     1209.66     1324.46     36.16 o 
  -8   0  12      944.64     1027.29     30.47 o 
  -6   0  12     1479.09     1548.89     51.31 o 
  -4   0  12      146.17      175.06     34.88 o 
  -2   0  12       10.47       -9.16     18.82 o 
   0   0  12     1032.89     1042.49     58.68 o 
   2   0  12       77.37       50.53     26.07 o 
 -15   1  12      797.33      890.13     26.55 o 
 -13   1  12      306.86      315.05     15.89 o 
 -11   1  12     1023.18     1077.67     23.55 o 
  -9   1  12     1248.14     1356.68     25.17 o 
  -7   1  12     1468.88     1545.09     27.55 o 
  -5   1  12      474.33      540.14     23.12 o 
  -3   1  12      150.41      183.07     16.50 o 
  -1   1  12      872.55      949.35     39.30 o 
   1   1  12      177.12      205.44     35.43 o 
   3   1  12      250.24      274.69     39.66 o 
   5   1  12      459.42      415.00     47.21 o 
 -14   2  12      212.50      208.70     15.78 o 
 -12   2  12      780.58      814.09     26.55 o 
 -10   2  12     1026.24     1032.87     28.03 o 
  -8   2  12      329.81      391.89     15.76 o 
  -6   2  12     2178.65     2291.34     36.55 o 
  -4   2  12      718.06      715.81     24.30 o 
  -2   2  12     1094.75     1148.28     63.92 o 
   0   2  12      481.90      426.08     44.89 o 
   2   2  12      168.07      173.63     34.32 o 
   4   2  12      398.14      365.78     46.10 o 
   6   2  12       43.32       40.36     32.81 o 
 -15   3  12      533.44      536.00     29.57 o 
 -13   3  12      283.45      253.53     15.98 o 
 -11   3  12      268.58      261.01     14.27 o 
  -9   3  12     1049.74     1070.28     22.56 o 
  -7   3  12      976.58     1002.93     24.71 o 
  -5   3  12     2036.28     2083.27     50.49 o 
  -3   3  12      351.83      416.44     43.03 o 
  -1   3  12     1297.74     1349.79     70.06 o 
   1   3  12      580.36      553.91     50.53 o 
   3   3  12       61.71       50.03     29.29 o 
   5   3  12      458.64      489.99     52.44 o 
 -14   4  12      264.34      249.46     17.25 o 
 -12   4  12      179.99      193.22     13.46 o 
 -10   4  12      461.52      485.67     16.88 o 
  -8   4  12      424.81      419.15     28.16 o 
  -6   4  12     2837.78     2771.10     52.48 o 
  -4   4  12        5.35        6.74     12.06 o 
  -2   4  12     1010.29      901.98     58.48 o 
   0   4  12      428.65      473.48     48.52 o 
   2   4  12      719.55      787.83     59.49 o 
   4   4  12      239.89      182.49     38.95 o 
   6   4  12      222.64      236.04     46.40 o 
 -13   5  12      203.08      228.66     16.07 o 
 -11   5  12      159.63      143.09     13.99 o 
  -9   5  12      457.09      441.92     24.26 o 
  -7   5  12        7.30       -4.88     11.15 o 
  -5   5  12     1069.26     1103.08     38.51 o 
  -3   5  12       33.25       42.55     14.90 o 
  -1   5  12      254.03      163.77     33.72 o 
   1   5  12      779.59      763.07     59.79 o 
   3   5  12      443.04      357.33     46.91 o 
   5   5  12      344.32      240.97     44.69 o 
 -14   6  12        9.81        0.22     10.89 o 
 -12   6  12        7.63        6.34     10.52 o 
 -10   6  12        8.93        1.92     11.72 o 
  -8   6  12        2.67        7.04     11.35 o 
  -6   6  12      211.72      226.58     22.28 o 
  -4   6  12        1.58       14.00     14.04 o 
  -2   6  12      212.41      145.25     35.43 o 
   0   6  12      659.94      680.83     57.37 o 
   2   6  12      191.81      189.03     39.96 o 
   4   6  12       60.14       37.95     30.90 o 
 -13   7  12        2.01       -7.19     12.00 o 
 -11   7  12      125.08      114.07     17.35 o 
  -9   7  12       25.22        2.63     12.23 o 
  -7   7  12        7.57       -2.03     14.02 o 
  -5   7  12      381.71      414.66     27.30 o 
  -3   7  12       12.32       15.90     17.42 o 
  -1   7  12      225.29      167.59     35.93 o 
   1   7  12      160.34      161.55     36.84 o 
   3   7  12        2.54        1.51     26.88 o 
   5   7  12        0.93      -26.37     26.37 o 
 -12   8  12       67.88       54.12     15.90 o 
 -10   8  12       25.94        2.78     12.74 o 
  -8   8  12        3.46       -7.57     13.34 o 
  -6   8  12       28.83       22.14     14.85 o 
  -4   8  12      143.38      127.33     19.55 o 
  -2   8  12       57.00       43.15     23.40 o 
   0   8  12       24.08       10.07     25.97 o 
   2   8  12        0.06       -1.51     27.88 o 
   4   8  12        6.98       44.89     33.82 o 
 -11   9  12        0.48        7.34     14.97 o 
  -9   9  12        4.43       -9.33     14.50 o 
  -7   9  12        2.19       -7.91     14.57 o 
  -5   9  12      158.14      147.27     20.51 o 
  -3   9  12      163.55      165.87     26.75 o 
  -1   9  12       49.44       63.93     22.87 o 
   1   9  12       17.53        3.42     27.28 o 
   3   9  12       53.08       37.54     34.32 o 
 -10  10  12      175.34      183.53     24.75 o 
  -8  10  12       57.24       75.52     18.90 o 
  -6  10  12       17.34       34.24     16.67 o 
  -4  10  12       33.35       31.35     16.33 o 
  -2  10  12       62.04       84.59     46.70 o 
   0  10  12        5.49       11.38     20.19 o 
   2  10  12       10.04       68.45     33.42 o 
  -9  11  12        1.49       -5.73     15.18 o 
  -7  11  12      130.40       82.73     24.98 o 
  -5  11  12       46.20       34.11     16.69 o 
  -3  11  12       49.38       47.36     47.96 o 
  -1  11  12      120.00      129.17     27.17 o 
   1  11  12       42.31       11.13     22.04 o 
  -8  12  12      393.06      421.17     31.97 o 
  -6  12  12       40.79       42.41     17.88 o 
  -4  12  12       37.22       38.36     22.53 o 
  -2  12  12      184.11      180.21     30.71 o 
   0  12  12       36.27       37.93     25.61 o 
  -7  13  12      427.98      480.37     45.75 o 
  -5  13  12       76.97       87.61     26.86 o 
  -3  13  12       77.02       97.73     28.27 o 
  -1  13  12      385.50      358.26     38.31 o 
 -13   1  13       96.23      114.90     12.40 o 
 -11   1  13       92.03      106.00     11.64 o 
  -9   1  13        3.84        3.59      8.34 o 
  -7   1  13        8.44       -3.26     10.97 o 
  -5   1  13        6.59       20.43     11.05 o 
  -3   1  13      158.66      158.65     18.76 o 
  -1   1  13       78.43       48.72     25.06 o 
   1   1  13      175.58      138.30     34.22 o 
   3   1  13        9.39       -9.06     26.07 o 
 -14   2  13      154.12      159.53     13.76 o 
 -12   2  13        4.79        8.03      8.81 o 
 -10   2  13      474.68      488.77     17.80 o 
  -8   2  13       65.79       60.87     10.86 o 
  -6   2  13       39.24       48.66     15.08 o 
  -4   2  13       31.81       57.71     18.26 o 
  -2   2  13      410.57      341.12     41.87 o 
   0   2  13       73.84       64.32     29.19 o 
   2   2  13        5.43       23.25     28.18 o 
   4   2  13       25.16       29.79     30.20 o 
 -13   3  13       56.46       44.07     10.60 o 
 -11   3  13      274.32      279.93     15.06 o 
  -9   3  13      798.03      880.56     27.77 o 
  -7   3  13      236.17      274.10     20.29 o 
  -5   3  13      406.21      399.41     77.40 o 
  -3   3  13      389.80      437.35     47.01 o 
  -1   3  13        2.37       -1.81     23.75 o 
   1   3  13       10.93       18.32     27.48 o 
   3   3  13       36.59       26.07     27.48 o 
 -12   4  13       52.41       54.95     11.65 o 
 -10   4  13     1062.17     1142.54     75.27 o 
  -8   4  13      974.76      979.94     57.43 o 
  -6   4  13      295.98      353.98     33.78 o 
  -4   4  13      384.97      457.40     34.38 o 
  -2   4  13      246.57      192.15     36.44 o 
   0   4  13        5.73        5.44     25.87 o 
   2   4  13        4.31        2.11     27.48 o 
   4   4  13        6.51      -16.31     29.69 o 
 -13   5  13      316.06      342.06     20.80 o 
 -11   5  13      385.06      369.13     25.22 o 
  -9   5  13     1019.15     1028.82     34.82 o 
  -7   5  13      103.71      108.09     20.54 o 
  -5   5  13      446.26      470.81     31.73 o 
  -3   5  13      402.41      360.65     46.50 o 
  -1   5  13      395.59      443.49     50.73 o 
   1   5  13      160.83      219.03     42.28 o 
   3   5  13       34.99       62.71     33.92 o 
 -12   6  13      374.24      378.99     26.88 o 
 -10   6  13      819.49      902.61     37.49 o 
  -8   6  13      269.80      251.02     38.74 o 
  -6   6  13        5.41      -14.31     14.31 o 
  -4   6  13      988.92      998.93     39.14 o 
  -2   6  13      697.04      596.79     55.06 o 
   0   6  13      707.91      732.97     62.00 o 
   2   6  13      213.83      263.11     46.50 o 
 -11   7  13      534.97      595.83     30.69 o 
  -9   7  13      276.31      346.34     29.23 o 
  -7   7  13      209.75      225.81     26.52 o 
  -5   7  13      302.75      324.13     26.40 o 
  -3   7  13      928.79      765.59     63.31 o 
  -1   7  13      603.29      606.65     58.88 o 
   1   7  13      439.53      545.86     56.67 o 
   3   7  13      125.41      138.70     40.26 o 
 -10   8  13      808.76      896.74     41.63 o 
  -8   8  13      250.75      269.09     27.72 o 
  -6   8  13      120.63      127.88     20.77 o 
  -4   8  13     1168.41     1100.92     75.31 o 
  -2   8  13      277.54      207.65     42.07 o 
   0   8  13      245.16      194.97     43.18 o 
   2   8  13       85.05      137.29     40.66 o 
  -9   9  13      150.34      179.26     25.09 o 
  -7   9  13      391.93      358.35     29.50 o 
  -5   9  13      123.69      168.02     23.29 o 
  -3   9  13      676.01      665.68     44.23 o 
  -1   9  13       30.47       26.77     29.09 o 
   1   9  13      256.27      239.66     46.00 o 
  -8  10  13       12.16       22.42     18.14 o 
  -6  10  13      129.94      135.81     22.73 o 
  -4  10  13      326.65      381.10     38.26 o 
  -2  10  13       96.55       62.19     24.59 o 
   0  10  13      291.39      341.83     51.54 o 
  -7  11  13        4.14       -4.96     17.08 o 
  -5  11  13       99.82       68.74     24.98 o 
  -3  11  13      551.29      546.31     43.16 o 
 -12   0  14       21.60       14.98     14.37 o 
 -10   0  14       74.71      103.71     24.69 o 
  -8   0  14     1317.24     1346.92     74.59 o 
  -6   0  14      863.49      947.77     46.40 o 
  -4   0  14      668.70      627.25     37.44 o 
 -11   1  14      104.98       86.02     13.53 o 
  -9   1  14      842.70      871.63     31.71 o 
  -7   1  14     1050.03     1114.37     34.44 o 
  -5   1  14      653.39      662.66     38.81 o 
  -3   1  14       67.82       71.47     30.00 o 
  -1   1  14     1142.11     1022.06     66.33 o 
 -12   2  14      381.63      400.75     18.46 o 
 -10   2  14      378.68      390.25     20.16 o 
  -8   2  14     1447.52     1494.38     46.36 o 
  -6   2  14      444.21      495.77     60.24 o 
  -4   2  14      104.74      145.22     27.43 o 
  -2   2  14      165.89      170.21     37.04 o 
   0   2  14      746.85      756.23     61.00 o 
   2   2  14      308.34      289.18     44.39 o 
 -11   3  14      546.07      613.92     26.82 o 
  -9   3  14      920.74     1037.26     44.12 o 
  -7   3  14      475.43      449.77     84.10 o 
  -5   3  14      267.76      362.58     32.93 o 
  -3   3  14       72.11       78.51     32.11 o 
  -1   3  14      297.64      439.36     50.53 o 
   1   3  14      564.05      603.63     58.08 o 
 -12   4  14       96.41      127.63     39.26 o 
 -10   4  14      105.77      121.81     18.83 o 
  -8   4  14      540.41      639.18     30.20 o 
  -6   4  14      379.03      412.03     35.44 o 
  -4   4  14      140.36      144.79     28.33 o 
  -2   4  14      125.00      129.04     35.53 o 
   0   4  14      473.91      530.15     54.86 o 
   2   4  14       88.71      130.45     38.35 o 
 -11   5  14       21.72       25.86     15.33 o 
  -9   5  14      120.23      123.67     18.90 o 
  -7   5  14       17.37       26.97     16.36 o 
  -5   5  14      252.25      191.76     28.00 o 
  -3   5  14      116.79       82.14     33.82 o 
  -1   5  14      143.80      111.53     36.64 o 
   1   5  14       51.27       47.71     32.41 o 
 -10   6  14       85.81       83.57     17.96 o 
  -8   6  14        9.40       17.83     17.52 o 
  -6   6  14        2.48        2.63     16.20 o 
  -4   6  14       47.63       47.61     30.00 o 
  -2   6  14        8.89       19.23     28.59 o 
   0   6  14        2.45        2.11     31.40 o 
  -9   7  14       54.33       62.57     20.45 o 
  -7   7  14      213.47      256.85     42.80 o 
  -5   7  14       52.19       28.71     18.41 o 
  -3   7  14      130.25      203.83     43.89 o 
  -1   7  14        0.28       30.10     33.22 o 
  -8   8  14        2.28        3.54     17.36 o 
  -6   8  14       75.45       87.48     20.77 o 
  -4   8  14        7.90       27.38     31.61 o 
  -2   8  14        0.96        7.85     30.70 o 
  -7   9  14      102.52      113.39     22.22 o 
  -5   9  14      159.97      156.02     30.46 o 
  -3   9  14       16.32       46.80     32.61 o 
  -9   1  15       43.98       52.59     17.68 o 
  -7   1  15       32.56       24.91     26.62 o 
  -5   1  15       43.01       25.75     20.06 o 
  -3   1  15       64.97       82.74     32.71 o 
  -8   2  15       40.29       38.27     22.03 o 
  -6   2  15      222.66      183.01     42.23 o 
  -4   2  15      256.31      245.50     44.29 o 
  -2   2  15       38.30       33.82     31.91 o 
  -9   3  15       20.03       31.87     22.96 o 
  -7   3  15      120.95      148.76     28.22 o 
  -5   3  15      436.11      440.85     36.86 o 
  -3   3  15      186.18      183.39     40.77 o 
  -8   4  15       23.96       34.18     23.35 o 
  -6   4  15      293.30      304.04     34.34 o 
  -4   4  15      187.75      213.59     44.69 o 
  -2   4  15      160.26      136.19     39.66 o 
  -7   5  15      123.48      109.36     27.70 o 
  -5   5  15      291.65      335.60     35.78 o 
  -3   5  15      127.16      175.54     43.28 o 
                                                 
